# Supplementary material for: A microbial safari: finding evidence of Mycobacterium bovis DNA in soil from the Kruger National Park, South Africa
Source: Microbiol Spectr. 2025 Dec 3;14(1):e01658-25. doi: 10.1128/spectrum.01658-25 (PMC12772276; doi:10.1128/spectrum.01658-25)
Supplement: Data S1 — Raw fastq of Mycobacterial hsp65 Sanger sequences. Soil DNA was amplified with a genus specific hsp65 PCR and Sanger sequenced producing a forward and reverse fastq per sample. Consensus sequences which matched a known Mycobacterium on the NCBI database after trimming and alignment are included in this list. [file spectrum.01658-25-s0001.txt]

@UJ3_hsp65-F__
GGGSRRAWKRRCTSGGAGGAMCCGTACGAGAAAGATCGGCGCYGAGCTSGTCAAGGAGGTCGCCAAGAAGACCGACGACGTCGCSGGYGACGGCACSACCACCGCSACCGTSCTSGCCCAGGCSMTGGTSCGCGAGGGYCTGCGCAACGTSGCCGCCGGCGCCAACCCGMTSGSCCTSAAGCGCGGCATCGAGAAGGCCGTCGAGGMSGTCACCGARRMGCTGCTGAASTCGGCCAAGGAGGTCGAGACCAAGGASCAGATCGCYGCCACCGCCGCSATCTCCGCCGGYGACMMSYMSATCGGCGASCTSATCGCCGAGGCCATGGACAAGGTCGGCAASGARGGYGTCATCACCGTCGAGGAGWCCAACACCTTCGGSCTGSAGCTSGAGCTCACCGAGGGTATGCGGTTCGACAAGAAAA
+UJ3_hsp65-F__
-'&"""$"""",%"$$&)-*".-*.(*2B6*T0<,)UI3>?I"EH5AS"4<838GI>4;8E@A@44=QYJ@-BLNHYQE=NR>Q$FP+N2?QQP@N"CI>8C=HR#(0KJB#H[,YVV?57LV""==>="@>>BB;RC"LLV[VGJROUU,>H@=E><J9G@H8@:VVC#H#H";HJ'D@DLDKYYPVYYU=;;=/>@=KL>=;9:"">7:2.:2D"""4@DD48:9.".79E;NG[=L;.<@@7[GG;B;L;LL"VVAU;VL<"9<88?>H8,)1"7=?MPRRQ>@=";E@""""""9=<3EJC@"/<"@YYMY[>N5J@><HEPQIP[G[N[IYP[Y'YY*YT#IC>7FUILHGHU=QE[N:#:947?IDRQJR8H#9=;"6+<G$HMEJUEBDUJQQ[II@A??B-&-J>G2+215&<+

@UJ3_hsp65-R__
AGGYTGGCTCAGCGAAAGTGTTGSWCTCCTCGACGGTGATGACRCCYTCSTTGCCGACCTTGTCCATGGCCTCGGCGATSAKSTCGCCGATSKGSKGGTCRSCGGCGGAGATSSMSGCGGTGGMGGCGATCTGCTCCTTGGTCTCGACSTCCTTGGCCGRSTTSAGCAGCKYCTCGGWGACSGYCTCGACGGCCTTCTCGATGCCGCGCTTSAGGSCSAKCGGGTTGGCGCCGGCSGCSACGTTGCGCAGRCCCTCSCGSACCAKSGCCTGGGCCAGSACGGTGGCGGTGGTGGTGCCGTCRCCSGCGACGTCGTCGGTCTTCTTGGCGACYTCCTTGACCAGCTCGGCGCCGATCTTCTCGTACGGGTCCTCSAGCTCGATCTCCTTGGCGATGGACACACCATCGTTGGAAA
+UJ3_hsp65-R__
$&("&&&&(&&&&&&9(-.29;B#":<@6>MB2I6BCP61?9<"NR#RN%Y[NRGABBNOVYYR15:=<9[[[WGQCBB&K"#[L?GB9<:"":""9:;:&0XOC><LG99<"#""AE>=:@<"9>A=OGXTXBDTT[DDXXHLI8>:"@CX[WW?9:6""96"211;77""769CR#D:<":":CR>CEE[IGC??CLVW[KHE7>GVYW%=8L"A(V%[VOV@>@B@=EVCYV,[['GYUJHHVKRR8"===BD";>"AA>=""YY[GJG>>:H:"HPQ=5=;;.=9;;=@@8UG[RY["GQ"QQCEIBM[AHP<LHL[IHJ[PECJMQ(A@4=<AA97B?;D=4<B[YE7@?GFHOUR<6A9DOBOO[JU"GMGPO[JUPMKDOGTTO[MEAL<??C>D8)2B640'&&/&

@UJ4_hsp65-F__
TGMMMRWKKARCCTCGGAGAACCCGTACGAGAAGATCGGCGCYGAGCTSGTCAAGGARGTCGCCAAGAAGACCGACGACGTCGCSGGYGACGGCACCACCACCGCCACCGTSCTSGCCCAGGCSCTSGTSCGCGAGGGYCTGCGCAACGTSGCCGCCGGYGCCAACCCGMTSGSCCTGAAGCGCGGCATCGAGAAGGCCGTCGAGGMSGTCACCGASRMGCTGCTSAASTCGGCCAAGGAGGTCGAGACCAAGGASCAGATCGCYGCCACCGCCGSSATCTCCGCCGGYGACMMSKMSATCGGCGASCTSATCGCCGAGGCCATGGACAAGGTCGGCAASGARGGYGTSATCACCGTCGAGGAGWCCMACACCTTCGGSCTGSAGCTSGAGCTCACCGAGGGTATGCGGTTCGACAAAAAAA
+UJ4_hsp65-F__
1%"""""""("$%%'$&(&*)&&()+*(*,((+*(&()2;DU"BD5DS"=<@08GL@%:=Y<E>/:<QYHC2BK?GYEGBNUE['FN+T?EIT=>B@=DD=RAHE?+7AG@*VY*YRVA<=J="?D#IL#H=>A>=RB#V[V[YUY[VUY.DH@@KODO%GRR=RBRVY)H%R"<>><:57==>EYILUV>74:;0><>=<>9<:9"">:;7;<9>"""6;=@:<"2-".::G>D?QCJ:.6;9.UGQ?U=Y>TH"UQ@JCUD>"<C=:U[HH;2"">EDLPLJLABC"AL=""""""IEE?GBDG#AB#DYYQYYCT9FDD7D=JBJIYG[=IEISLY#UN%NP'YE';BN?DIKC[BT@PD6$@="EPPB[[YSAN":=<"8;[N$YQJHODHDP[QBU[GGADFJ9(*J<B*)*()&=<

@UJ4_hsp65-R__
GGGCYTRCTCAGCGAAGTGTTGGWCTCCTCGACGGTGATGACRCCYTCSTTGCCGACCTTGTCCATGGCCTCGGCGATSAKSTCGCCGATSKSSKKGTCRSCGGCGGAGATSGMSGCGGTGGMGGCGATCTGCTCCTTGGTCTCGAYCTCCTTGGCCGRSTYSAGCAGSKYCTCGGWGACSGYCTCGACGGCCTTCTCGATGCCSCGCTTSAGGSCSAKCGGGTTGGCGCCGGCGGCSACGTTGCGCAGGCCCTCSCGSACSAGSGCCTGGGCCAGSACGGTGGCGGTGGTGGTGCCGTCRCCSGCGACGTCGTCGGTCTTCTTGGCGACYTCCTTGACCAGCTCGGCGCCGATCTTCTCGTACGGGTCCTCSAGCTCGATCTCCTTGGCGATGGACACACCATCGTTGGTAA
+UJ4_hsp65-R__
*$&&"$"$&'&()&((--1:6?0":><>FUL8I7C>F2,32?#LN$[N$S[NFD=ABENNQI?7:=LHDYY[UQVVG<)M)*[ODDH=C@"#"""#WVW"*NWDBBL=::A"7""LS=L?DH$:DD@WUWDD;@JKRDWDOLLL:=%@AC<OBC?:<9""9"";69<:"""<:=CL)L;:"8">@H8=DA[NNNBCPPVOY[RR"HIAGL#:6G"H#P%YVVKEBABB<CHHD>:CH"JYURHGRL1,),,,.D@"<H"AA"D7"N[[GLN<=:>:"LYNA:>==3?;@=;BA4UNRMS["DH"MRCNLMY[HIS<FE[MLJBHID@PDB(FL=A@A851=@;HF@BGR[E9EGFGIYYS=6B@BB:OO[PS#GSUMUPGSSPM[UHTLUUMSHU=>AC?L3(1F94+*,+.&

@UJ5_hsp65-F__
GGGGKATWGGSCYGGGGMCCSTACGAGAAGATCGGCGCYGAGCTSGTCAAGGARGTCGCCAAGAAGACCGACGACGTCGCSGGYGACGGCACSACCACCGCCACCGTSCTSGCCCAGGCSMTGGTSCGCGAGGGYCTGCGCAACGTSGCCGCCGGYGCCAACCCGMTGGSCCTSAAGCGCGGCATCGAGAAGGCCGTCGAGGMSGTCWCCGARRMGCTGCTGRASYCGGCCAAGGASGTCGAGACCAAGGAGCAGATCGCYGCCACCGCCGSSATCTCCGCCGGKGACMCMYARATCGGCGARCTCATCGCCGARGCCMTGGACAAGGTCGGCAASGARGGCGTCATCACCGTCGAGGAGWCCAACACCTTCGGSCTGSARCTCGAGCTCACCGAGGGTATGCGGKTCSACAAGAAAA
+UJ5_hsp65-F__
7.($"$$"$$"&"'&*0"16":-;5,,)()+*LP8=DY'=B5OU#A>>/8FYP#:5A?IA;DENQ?E1CHLDSUL=NVDU,CO+Y5?HUO<O%EJR;DAH=:5:=>:"?R)UGVE=PWV""<:::'C=7@@>L@"V[WVVUYYWFH$IRHIRHLR"LGC<GC[IC"=:="8@G#<::@>?LVAR[E=6276.<:@=9::=;;"">7;"4<27"""2:E:;=;"5""9:H9H<G?U="=<>4G>G<N;E2CA-=E/Q1I=;"0=64BD@76-""5EECCD>;=?;"8>>"3"",";:84B83=".01:8?4EJ8E"Q9;"7:9?52Q9C4<:A<7A#C9"=84B;>.=I>:88;A,A1JD,"5B;,6=431=4/>"222"2"D?86<<296/7>495BC582?745"?<"460<75'&(

@UJ5_hsp65-R__
GGYCGGSCCAAAGGGTGTTGSWMTCCTCGACGGTGATRACRCCYTCCTTGCCGACCTTGTCCATGGCCTCGGCGATRAKSTCGCCGAYCKGGGKGTCRSCGGCSGAGATSGMSGCGGTGGMGGCGATCTGCTCCTTGGTCTCGACSTCCTTGGCCRRSTYSAGCAGSKSCTCGGWGACSGYCTCGACGGCCTTCTCGATGCCSCGCTTSAGGSCCAKCGGGTTGGCGCCGGCGGCSACGTTGCGCAGRCCCTCSCGSACCAKSGCCTGGGCCAGSACGGTGGCGGTGGTGGTGCCGTCRCCSGCGACGTCGTCGGTCTTCTTGGCRACYTCCTTGACSAGCTCGGCGCCGATCTTCTCGTACGGGTCCTCRAGCTCGATCTCCTTGGCGATGGACACACCATCGTTGGTAAA
+UJ5_hsp65-R__
$$"$$("&&'&((+)*,84-"""-29<D:4?95=E3,"6>"[N"EBHELC?=4C==BGVK@4::HK=LLJQGD9<:"B""JH:DR6>":"69:"CLL"&TEDT*TF8=="4""??GF?CC%;===?=FRFACLHKHFCLLR@2:8"A?VVYEC97"""6"#?<@K?"""==BCF#B?A":"GGP=<EAHKRREIGVCGVVHC"IFRVG#=:<">>B#?LHHH>C==9AR;B@=EA"EC=H?CK?HR7"9<9;<"37">=<A""LP[DLB;<1=5"?B29273;8=7;4-635GKPBBQ"?B"CE?DH:?Q=AE4D@CIGECJ[B;"AJ"BB8=<S>0"C>:C@9R?BM>.79<=CBB?97>0:D;<E>@C"+45><=@@>?9D?>S=04>>CDB66=2?99>:4:.0-+/&&

@UJ17_hsp65-F__
GGGMSRWWWWKRGCTYSAGGAACCCKTACGAGAAGATCGGCGCYGAGCTSGTCAAGGARGTCGCCAAGAAGACCGACGACGTCGCSGGYGACGGCACCACCACCGCSACCGTSCTSGCCCAGGCSCTGGTSCGCGAGGGYCTGCGCAACGTSGCCGCCGGCGCCAACCCGMTSGGCCTSAAGCGCGGCATCGAGAAGGCCGTCGAGAMSGTCACCGAGRCSCTGCTGRASTMGGCCAAGGAGGTCGAGACCAAGGAGCAGATCGCYGCCACCGCCKGCATCTCCGCCGGYGACRMSWMGATCGGCGASCTSATCGCCGAGGCCATGGACAAGGTCGGCAASGARGGYGTSATCACCGTCGAGGAGWCCMACACCTTCGGCMTGSAGCTSGAGCTCACCGAGGGTATGCGGTTCGACAAGAAAA
+UJ17_hsp65-F__
('&"""""""""((*""&&0,)(4."32++((),/)*K@8;DB"@D3SS"AI@4<JT9"<<:0=?+3=QY@C.AIDEYQMGL[HY-YY,Q;?CN=@EC@IH?E<QL":>HBD#IV%PRKD=CUH"7;3::$@<>B?<VG"@HJH:DL[VVH*=D<=@H>O<IRC>V>VRJ"C"L::@D"??<RDGYUIRRJ<?=@@:C<NRPV@.+*""2>A7<>7B0";"BAF799","5"6EGUEL=R;8<>>4DBE<U<Q1CA5;H?U=C=="9>;;E?B)(")),1BBG<BD8>@"=A6""""".DLPNQB>D"<A#CSSFINCQ=B?<9D=I@@R[G[DCHPLYS$QF#L["YC"<DJ<NLMIY?NBRG>$B>"HPL=B>B57D-"=5"60BB"AC<:AD=J[SQDUN@B=CCCB09I>O=430<);*

@UJ17_hsp65-R__
CSSRTKRMCCMRGCCKTAGGTAGTTASWCTCCTCGACGGTGATGACSCCYTCCTTGCCSACCTTGTCCATGGCCTCGGCGATGAKSTCSCCGACSGRSGKGTCSGCSGCSGAGATGGACGCSGTGGMRGCRATCTGCTCCTTGGTCTCSACCTCCTTGGCCRWSYYSAGCAGCKKCTCGGWGACCGCCTCGACGGCCTTCTCGATGCCGCGCTTSAGSSCCATCGGGTTGGCGCCGGCSGCSACGTTGCGCARRCCCTCSCGSACCATSGCCTGGGCCARSACGGTGGCSGTGGTGGTGCCGTCRCCSGCGACGTCGTCGGTCTTCTTGGCKACYTCYTTGACCAGCTCGGCGCCGATCTTCTCGTACGGGTCCTCCAGCTCGATCTCCTTGGCGATGGACACACCATCGWTGGTAA
+UJ17_hsp65-R__
+"""("""()""&(("(&&(&)&(,("")*+*))((*-207-)2.,")(")-9><A>;";;<=?C<=3.845.>CG:9507775"":="C915+"1""6"=67"06"D>"B?28979119:":169"">:"==:::7::77?BG;?=G#A<69=77;>>6:""""""=:1511"":6<11"972,1,11919:69,68:::=@67766069::<"50"";7777;C>9=A=>:@C:K@"R>">H?CDE@=9:""@EHCE"94"49;<5"5:@>K?@>9C"">>6<,387%@;923<93A9B@=C"BH"AA;?J;=A25>9D>EDE=;9C=<"LE"HQ$OLE?><IB<>A:<=9=A-E=FCBEDD;1<9EB0AE=6=268>D@;GED=9BC;=G0:9:=9889<7EB>B94",01-5&

@UJ20_hsp65-F__
AGGCSRAWWRRRCTYGAGGAMCCGTACGAGARATCGGCGCCGAGCTSGTCAAGGARGTCGCCAAGAAGACCGACGACGTCGCSGGYGACGGCACCACCACCGCCACCGTGCTSGCCCAGGCSMTSGTSCGCGAGGGYCTGCGCAACGTSGCCGCCGGCGCCAACCCGRTSGKCCTSAAGCGCGGCATCGAGAAGGCCGTCGAGGYSGTCWCCGAGRCGCTGCTGRMGYYGGCCAAGGASGTCKAGACCAAGGASCAGATCGCYKCCACCGCCGCYATCTCCGCCGGTGACMMSRASATCGGCRASSTCATCGCCGAGGCCATGGACAAGGTCGGCAASGARGGYGTCRTCACCGTCGAGGAGTCCMACACCTTCGGSMTGGAYCTSGAGYTCACCGAGGGTATGCGGTTCGACAAGA
+UJ20_hsp65-F__
1($(""&""""")*"'&&)+"'/*54,,)('"&)U@35>>:6:6P["AE@2GUUD"<@93<?9:;CDH?/<AAEPQGBLNC[(UU(N3?MNAAEEHDD@RC@>:9==:<:6:"OVV=::L:""@"JP)RLHK??LC"CLINKCBYWWY1>@=C@C=C7GH@@RCR@;"C"?":AB':6:9:9IVGRVV>=:==5B<G=<R:::6""=::":D9B8"987A=:>?""1""9HKC@<<V5":=9"7/668016OB"<R<<:A7:""6/050:--16".=A@E<=<59846=6""""."<>@;EJ#?""><8<9FGP=N=D@:9>><>QBN=N=ABPYLP"?="=B"2.-"2186<<F[ENNU@99<7"L=PIR?<67<""55+1"=@"<<G$Q[QH[QQP[YODNLSR@&6[?F[9>?,

@UJ20_hsp65-R__
AGGCTCRGCCGARGTGTTGSWCTCCTCGACGGTGATGACRCCYTCCTTGCCGACCTTGTCCATSGCCTCGGCGATGAKSTCGCCGAYSGRGGKGTCRSCGGCGGAGATSSMSGCGGTGGMGGCGATCTGCTCCTTGGTCTCGACSTCCTTGGCCRRSYYSAGCAGCTGCTCGGWGACSGYCTCGACGGCCTTCTCGATGCCGCGCTTSAGGSCCATCGGGTTGGCGCCGGCSGCSACGTTGCGCAGRCCCTCGCGGACCAKGGCCTGGGCCAGSACGGTGGCSGTGGTGGTGCCGTCACCCGCGACGTCGTCGGTCTTCTTGGCGACYTCCTTGACSAGCTSGGCGCCGAKCTTCTCGTASRGGTCCTCCAGSTCKATCYYCTTGGCGATGGACACACCATCGTTGGTAA
+UJ20_hsp65-R__
$&&$(("&(((&"&(-+.-""33-1;D41<:@<D-/@5;"C["BC=EBHLKALDLDBQDJ*.E+Y[NR[UDE>A=;>""NV:V[=:""/"0:"BHG""C=955:90B<""""EG9:2:9":==:<==?D=CIAF?D??CGA9<B"@J6:;=:96"""""";9:826567=>=C$G=:"8":::19==V>0/.1;:DG[RK@49?B@>#60<"82::AB[OA=DCA:IVAHH)[L%<G4<=>>:>=8"@C<=G2:>4=976".3,48TR=<8A<"/1,6.5=9$=::6<G=;=;<<<L-;D2?<ADN?ED.79/<[9631,4LA<BQL#MQFNOQME"[F9B#2<?@;838"9ACHE>40>"%@7;AB<<298"<4"3E<#"6;:DEEULCRI?BAB7J@,CF89,,0-<&

@UJ32_hsp65-F__
GGCCARYSTSSYMSCKGKWMGRSMWMCARTYACGAGAAARATCGGCGCCGAGCTGGTCAARGARGTMGCCAAGAAGACCGAYGACGTYGCCGGTGACGGCACCACGACGGCCACSGTGCTGGCCCAGGCGTTGGTKCGCGAGGGCCTGCGCAACGTCGCGGCCGGCGCCAACCCGCTSGGTCTSAAACGCGGCATCGARAAGGCCGTSGAGAAGGTCACCGAGACCCTGCTCAAGGSSGCCAAGGAGGTCGAGACCAAGGASCAGATYGCKGCCACCGCRGCSATYTCSGCGGGYGACCAGTCSATCGGTGACCTGATCGCCGAGGCGATGGACAAGGTSGGCAACGAGGGCGTCATCACCGTCGAGGAGTCCAACACCTTYGGGCTGCAGCTCGAGCTCACCGAGGGTATGCGGTTCGACAAGA
+UJ32_hsp65-F__
%($&&"""&"""""&"("""("""""(("("027M69G,"+)OG:?BYN6C6BJA?D3*4+[Q*E<'HQ?=MRU[R?4V[O%RQLLV#I[[DWGO>ALN<>C<<G9CR:XTGYW*<9=:CGOLVGEAXDC=KBCD">6CLHUXCVXXXXLG[XUYOXJX[V[[KV=LRGX[X[[XXO,XTCCT#;:6G>CTLEKVVXW*[YCHCTTI(COACH=BCJ>UYGD>BL[XWWTLXH;D?""?XXGJ@DB=XXX[XWWDWX[XWW*XXAWO*UL"VVGVO[HC";H#MW4WW+U[HO[#OWEHG?DV$[SYB@<C>?VVOLWWVY[GUDVRKOUY[L[Y[VVV*UYVRRVCEDVV[[V[VYURUYLLVBTNDH>ACDHRRRUYY["BG<FQ[H<<LYUFDQ[TY[Q[NTIU[TYTTN[Q>QYQFF>BG8

@UJ32_hsp65-R__
CRWWSMMYYMTCCWAAGGTATKTAGACTCCTCGACGGTGATGACGCCCTCGTTGCCCMCTTGTCCATCGCCTCGGCGATCAGGTCACCGATGGACTGGTCACCCGCCGAAATCGGTGCGGTGGCCGCAATCTGCTCCTTGGGTCTCGACCTCCTTGGCGCCCTTGAGCAGGGTCTCGGTGACCTTCTCCAMGGCCTTTTCGATGCCSCGYTTGAGACCSAKCGGGTTGGCGCCGGCCGCGACGTTGCGCAGGCCCTCGCGAACCAACGCCTGGGCCAGMACGGTGGCCGTCGTGGTGCCGTCACCGGCGACGTCRTCGGTCTTCTTGGCTACYTCYTTGACCAGCTCGGCGCCGATCTTCTCGTACGGRTCCTCCAGCTCGATCTCCTTGGCGATGGACACACCATCGTTGGTAA
+UJ32_hsp65-R__
'"""""""""((("),,-))("*,*,*838<A03<8A0<0,<<05;97B@;79D,2,"+0<B;=1::D<9;:<,44;C771;H>710-++//662:=89:18:./-0*+0+,*,+06919:C?8>5+,,,++1+++011,+''11+,.10+0'116511-3611:::=;99.:@=>>>7=>2HCR@=:43",1+123001.:3=:;"C="79>:2<76"E#HVVRV[ME=>@G;[7>H;7AA==F=@=>D7E:>@A@9D>@C?LR=?:;@:F@::<=:"=:9<3<=9=<KR9:?;;GAD<<E4=E=C@;B=059"8R=C>RRHRRFN<9:;=#LH#HELEE@=BCGD@@@HEY9GADBFACN==C=CI"IL[RQC=DFJO<ESPPQPPQLNABNECEEDLLBL>6IP89;>A:R'

@UJ40_hsp65-F__
AGRRRWTYKRRCTSGARGGACGTAMGAGAAGATCGGCGCCGAGCTSGTCAAGGAAGTYGCCAAGAAGACCGACGACGTSGCCGGTGACGGCACSACSACCGCSACCGTGCTGGCYCAGGCCCTGGTSCGCGAGGGYCTGCGCAACGTCGCSGCCGGCGCSAACCCGMTGGSGCTCAAGCGCGGCATCGAGAAGGCCGTCGAGRMGGTCWCCGAGMMSCTGCTSRRSWYGGCCAAGGASGTCGAGACCAAGGAGCAGATCGCCKCCACCGCCKCGATCTCCGCSGGCGACMMSYCGRTCGGCGASWTSATCGCCGAGGCSATGGACAAGGTCGGCAASGARGGCGTCATCACCGTCGAGGAGWCCAACACCTTCGGCCTGCASCTCGAGCTCACCGAGGGTATGCGGTTCGACAAGAA
+UJ40_hsp65-F__
+'""""&""""2+"(&"('&*),2"5E/?6>.+TS8DOLL=A2MU%DF?.<OY;?:<#AH?<Q[TY[C3N[NNYTSHR'CJ[HNVU><MLUGU,UU":N6?H&1:7928:=B<:+;9A=0-/67B:"OIHJ;=W="JOWC[GF=G@=H=D%C<?>B-?I$GM/[OL)Y@V"+CR=>>@YY[YYY[[YYB==A;B@V[BVEBD%";EKR*U[UQN#(*YUVNL$+.$**LUMUY[NGA"=@CRUUQLTUYJJLUYYSTTED>@"C=:@<B?<"B;>BANYQU[#CA5>AA'"""3."QRLBC>D""L#DQYYYYGTFN['ALTLNYYYPTT[QT[YY(TT"E[BDIYY[Y8=:=9[HLI[60"242U[JN[YMT?I,.1.(-"?LP26107213UK?A[CMPHL::5(0DD>[B[@@(

@UJ40_hsp65-R__
CCYRCTCAGCCGATGTGTTGSWCTCCTCGACSGTGATGACGCCYTCSTTGCCGACCTTGTCCATSGCCTCGGCGATSAWSTCGCCGAYCKRSKGGTCGCCSGCGGAGATCGMGGCSGTGGMGGCGATCTGCTCCTTGGTCTCGACSTCCTTGGCCRASYYSAGCAGGKKCTCGGWGACCKTCTCGACGGCCTTCTCGATGCCGCGCTTGAGGSCCAKCGGGTTSGCSCCGGCSGCGACGTTGCGCAGGCCCTCGCGGACCAKGGCCTGGGCCAGSACSGTSGCSGTSGTCGTGCCGTCACCGGCSACGTCGTCGGTCTTCTTGGCAACTTCCTTGACCAGCTCGGCGCCGATCTTCTCGTACGGSTCCTCCAGCTCGATCTCCTTGGCGATGGACACACATTCGTTGGTAA
+UJ40_hsp65-R__
$$""(((&-++'*(-2<;D;""6?TDIY=-;(TIQ.-Q=<3LU#[U*Y[Y[YMDG[FVYYY:8W/WW[[[WWYVFD%B"#VVGX[LW(V*)""::88:=R"CRLVH=@>8:":TR&TGGT%=ED@OWX[XOW[X[XWXXXXC8<:"<AX[XWF19"6"",2OU2838""8UXXT$HH69"7=:YXWWXXMTTTCNXYWXX[[XXXLLH;627";:T&VVXYYY#BB#LVWWX/[YLQWUYYW[Y4.++,11L[CCC=9=A9"7<9=:?;::LEC#AD$WU/[[/YP$H=HAA[[[YYYVU[YY[+LYUUYUU[UTTYYYYU[NB@3AERYY[[YT>96H@;Y[YYY[QQ6EQDNGTYYSNULQY%P[UCI866[Y[IHSYS[Y[STYQLPITUGDR-,.)&(>=:4=C6@&

@UJ44_hsp65-F__
TGCCGACGTCTGRCTYRMRGGMCCRTACGAGAAGATCGGCGCCGAGCTSGTCAAGGARGTYGCCAAGAAGACCGACGACGTSGCCGGTGACGGCACSACSACSGCSACCGTSCTGGCYCAGGCSYTGGTSCGCGAGGGYCTGCGCAACGTCGCSGCCGGSGCSAACCCGMTGGSKCTCAAGCGCGGCATCGAGAAGGCCGTSGAGRMGGTCWCCGAGMMSCTGCTSRRSWYGGCCAAGGASGTCGAGACCAAGGAGCAGATCGCCKCCACCGCCKCGATCTCCGCSGGYGACCMSYCSRTCGGCGASWTGATCGCCGAGGCSATGGACAAGGTCGGCAASGARGGCGTCATCACCGTCGAGGAGWSCAACACCTTCGGCCTGCASCTCGAGMTSACCGAGGGTATGCGGTTCGACAAGA
+UJ44_hsp65-F__
&&$(&&$$$&$$"++""""-+"'(")1.0E230,))LP8>PO>4C:[O(D<7+6AK9"??#C?,1ALGUQ=3AHA>@CDG["?LVDNDO4<GUIRW,=W+<D"HC"62,0+"2L><;%>8=;2""6777"95:OCDW@#V[ODGOFFRCJGIV"3<CHJ"UY(VV?WWV"==H""CK>:99GGVVVLK[MCFDHB<W=ONR'CO<"":B@D%W[HWL%)"LBJHE."""""6=<URVDK=":=>RUOLOUGV=LBLRL=LC=BA;"HA7>;><?"R8<<CRLDER"KH"=?=:"""6""PEAA939""5118[QSYJTDU[%GLTRNYYY>F9=?I[QU'NN'QUF:B[>N[8@;87PBNDINI()YFQUPQ[A<;7=).1,)-#YYUJSY'P$CEJ;CCRKUYIUYR;-<[RIUEUB0

@UJ44_hsp65-R__
CSSRWKKRCYYMRGSCRAGGTAGTTRSWCTCCTCGACSGTGATGACGCCYTCSTTGCCGACCTTGTCCATSGCCTCGGCGATSATSTCGCCGAYCKRSTGGTCRCCSGCGGAGATCGMGGCSGTGGMGGCGATCTGCTCCTTGGTCTCGAYSTCCTTGGCCRWSTYSAGCAGGKGCTCGGWGACCKYCTCGACGGCCTTCTCGATGCCGCGCTTGAGGSCCAKCGGGTTCGCSCCGGCSGCGACGTTGCGCAGGCCCTCGCGGACCATGGCCTGGGCCAGSACSGTGGCSGTSGTCGTGCCGTCACCGGCSACGTCGTCGGTCTTCTTGGCAACTTCCTTGACSAGCTCGGCGCCGATCTTCTCGTACGGGTCCTCCAGCTCGATCTCCTTGGCGATGGACACACCATCGTTGGTAA
+UJ44_hsp65-R__
*"""""""(""""&"("&(,),,:<$%";4?9DHC5>#HGP4.<549KY"RO#EQP[Y9BD@LPYYY1.U*YVPYYOORVC>#>8"HE8HR6@":"""2:99<"<D"VV=VB8>=;:"<K?*[<WN#JLP><EHRG=DWBW=WOERIVGE4)V[V[FDF<="""7"":E1242"1:::RV"G<DR)*VIVA>GRVR[[LILYRPVW[[?EDFLC@9:9"99?"WWW900243,YYWW[*[[UWYUYYU[R44+--24YY@?A=??<:-4=7B=C69=<GJ'JY0>9==:"[L"1/83.U[[UMPFNNGYQ*QQJSP<G[NTYY[TYYUMC<(9<<@B?AATEN)RYUP[PP[Y[L=QSOUYYYURG[U@E-=DHEE:22=P[QIYYY[YYYT[IYNSNRIUM[UY8-8D;;JAF8:&

@UJ47_hsp65-F__
GGGAAGCSSSRSCCYKWMGGMACSCRTACGAGAAGATCGGCGCYGAGCTSGTCAAGGARGTCGCCAAGAAGACCGACGACGTCGCCGGYGACGGCACCACCACCGCCACCGTGCTSGCCCAGGCSCTSGTSCGCGAGGGYCTGCGCAACGTSGCSGCCGGCGCCAACCCGMTSGGSCTSAAGCGCGGCATCGAGAAGGCCGTCGAGRMSGTCACCGAGMCSCTGCTSRASYYGGCCAAGGASGTCGAGACCAAGGAGCAGATCGCYGCCACCGCCKCSATCTCCGCCGSYGACMCSYCSRTCGGCGASCTSATCGCCGAGGCSATGGACAAGGTCGGCAASGARGGCGTCATCACCGTCGAGGAGTCCAACACCTTCGGCCTGSASCTCGAGCTCACCGAGGGTATGCGGTTCGACAAGA
+UJ47_hsp65-F__
'($$$$$"""""&&""""()"'("&"222,6())/,+UH/DLO#=:.CL";;<.4JM@"AC=5>@<?EQ[B;.GULIIQCBHQ;>=;C(L,:GU:9BD9B<8C<E?=:<CDAGRD"BDVGA<W:":?"?=#G<=FB>VC"WWWVVUFBOFG)KV"EEEAG=RKDRVUW[V*?$H;"?D#EBBRCVYMLPVFC?:;@9>:VE?<4::"""G:>2==9=7";"@?JGL%"7"""7A:U<U?V@"IRR:LGY>U;GDH<<=HFLCRH8":;8,D=>91"6":YLEE>EB:@"(NA<"6""8"$LN@A<BC":A#>GPNHTAQ3QN"D>N[ECLY@[FIIE[RY'YQ">C;><[LYUCIGEE[IN==F=6=;>CJSQ[OOM9A7778"/";=467DBDB<AAMC9[YYKNYYJ:*C[JES@Y?,

@UJ47_hsp65-R__
GCYKMCYYCWKSCCKAGGTAGTTRGWCTCCTCGACGGTGATGACGCCYTCSTTGCCGACCTTGTCCATSGCCTCGGCGATSAKSTCGCCGATSGRSKGGTCRSCSGCSGAGATGGMSGCGGTGGMRGCGATCTGCTCCTTGGTCTCGACSTCCTTGGCCRRSTYSAGCAGSKKCTCGGWGACSKYCTCGACGGCCTTCTCGATGCCGCGCTTSAGGSCCAKCGGGTTGGCGCCGGCSGCGACGTTGCGCAGRCCCTCGCGSACCAKSGCCTGGGCCAGCACGGTGGCSGTSGTSGTGCCGTCRCCSGCGACGTCGTCGGTCTTCTTGGCGACYTCCTTGACCAGCTCGGCGCCGATCTTCTCGTACGGGTCCTCCAGCTCGATCTCCTTGGCGATGGACACACCATCGTTGGTAA
+UJ47_hsp65-R__
&("""$""$"""'("&&&(+1;7","5HG4@K=;B8I=N00:+,-<B"YY*MUNNDACHRFMYYY88U*PUYYYUUVKDE"V""RI;B>9<6"9"""7;:>"&M&UR.VO2:556""@?<A:CC""LEFBDJHB=CJC[JWHVVPD>IB&JRVVKDD;=""":"#=::><#&"HGLII$GM?#%%G>E:<E@N@@D<GPYECRVVVVVU[WM#81;":;K&YYV[VVGGGGHV=JK*RA7<D=VGU[JV[U#BQIIR;=>"===K"#[UYGNR@>;D:9<@>L6>A>(YL%UN"[PYG[NYY#T[&[SCLI<F[BQY?NQ[[YQCNLCA;JP$LPBJCB=::B@NEB2=B[[YENUY[[YY[@:=7BJ>CJEBA6;<UY[PNYYYYY[YTL[ULYL[AYYYB[G.<U>;8:=8@&

@UJ48_hsp65-F__
GGGCGCCSYYSRGCTGGMGGCMCCRTACGAGAAGATCGGCGCYGAGCTSGTCAAGGARGTCGCCAAGAAGACCGACGACGTCGCCGGYGACGGCACSACCACCGCCACCGTGCTGGCCCAGGCSCTGGTGCGCGAGGGYCTGCGCAACGTSGCSGCCGGCGCCAACCCGMTSGGCCTSAAGCGCGGCATCGAGAAGGCCGTCGAGRMSGTCACCGAGRCSCTGCTSRASYCSGCCAAGGASGTCGAGACCAAGGASCAGATCGCYGCCRCCGCCGCCATCTCCGCSGGYGACMMSYMSATCGGCGASCTSATCGCCGAGGCSATGGACAAGGTCGGCAASGARGGCGTCATCACCGTCGAGGAGTCCAACACCTTCGGCCTGSASCTSGAGCTCACCGAGGGTATGCGGTTCGACAAGA
+UJ48_hsp65-F__
10-(((("""""$$(&&"(0)"*,"03:6E+372,*D>-ALS#;D1O[":G;7<OP@":=94:<98=AC;1/AC?DPQG@LL5;:7?*Q=>GNBBN"=D>=A;HB<<AB?><;A=:::><=D:"8><<:::9:LC>[C"U[NJREG[JCB%HK$LJG@H8GHA=QGR[H"D#E:5DB$@><KGKMVRR[UFNGLB<HDRRBV@??#""@<?7?L=A<"@"CHNEL%"5""8#KGULKGN<"BHH:ECDDBDKALL#DULGGB;="9=6"E>E</1916>=CLEEL"86";?B"##"%$LDQDBLFH#<C"?L[OSYJTAOQ$BBHNDPSIC[FGEGUQ[#EE";D;@B>1CYHGKGJLBN=2022>;=<CEQUUSS68+79>"4"JG(CB<>CB@D@EIG[LUENPPYA&-[GA[DL>-

@UJ48_hsp65-R__
AYGAYYCAGCCGATGWGTTGSWCTCCTCGACGGTGATGACGCCYTCSTTGCCGACCTTGTCCATSGCCTCGGCGATSAKSTCGCCGATCKRSKGGTCRSCGGCSGAGATGGMSGCGGTGGCSGCGATCTGCTCCTTGGTCTCGACSTCCTTGGCSGASTYSAGCAGSGKCTCGGWGACCKYCTCGACGGCCTTCTCGATGCCGCGCTTSAGGSCCAKCGGGTTGGCGCCGGCSGCGACGTTGCGCAGRCCCTCGCGSACCAKSGCCTGGGCCAGSACGGTGGCSGTGGTSGTGCCGTCRCCSGCGACGTCGTCGGTCTTCTTGGCGACYTCCTTGACCAGCTCGGCGCCGATCTTCTCGTASGGGTCCTCCAGCTCGATCTCCTTGGCGATGGACACACCATCGTTGGTAA
+UJ48_hsp65-R__
'"((""$&('(&+&&";839"":;G>@PA1>@PDL,-A2.-AQ%IP#QLNQPD@?NLQMGU,.G,[ORVYW<?GCG#G$"[V<L[9<:9""""69:;""<5:;)JG9=::6""AA9;1:82";;:;<?LJCBVDOGB?>CGD9AD"@RGKHBC9"97"="":::::":"<GCAA"=?77"#IAG=BGH[KABADIIRH[[VJHRLNOE%<:H"D<>"RR[REGMEDGIVON[)RG8<D=HGGH@CEE"=C?>C1BG#BA=F""H@E=NI>>>@6"=?<A6>@<.:243."CBC=CQIY%Y[(Q>8DL>N[?BG?FDBB>B<AJ@<=DG'IPEHA?:99@<=B<5=FKFF089<>G<GUJ=?"DODIOGBC8968BASIYEBG@A=GBDOHSHL>JG[AU:)ES>B7;>/3&

@UJ49_hsp65-F__
GGARKTSCSGRSCTKRRRRRCMSSRTACGAGAAGATCGGCGCYGAGCTGGTCAAGGARGTCGCCAAGAAGACCGACGACGTCGCCGGYGACGGCACCACCACCGCCACCGTGCTGGCCCAGGCSCTGGTSCGCGAGGGYCTGCGCAACGTSGCSGCCGGCGCCAACCCGMTSGGCCTSAAGCGCGGCATCGAGAAGGCCGTCGAGRMSGTCACCSAGACSCTGCTSRASTCGGCCAAGGASGTCGAGACCAAGGAGCAGATCGCKGCCACCGCSGSCATCTCCGCCGGYGACCMSYCSATCGGCGASCTGATCGCCGAGGCSATGGACAAGGTCGGCAACGARGGYGTCATCACCGTCGAGGAGTCCAACACCTTCGGCCTGCAGCTSGAGCTCACCGAGGGTATGCGGTTCGACAAGA
+UJ49_hsp65-F__
)&(""&"("$""('"""""")""""<596G.G32.*PM4@JL$CE6EC?:<?.0?I9">?=:A?;DQNNN62HFBEDEB?CE5>;;D(N4?EE;<E>:A><@8@AA<<@=:<8<<:89DA<BH"<<<@="<;;CB;RG#[[V[UUV[YDA$BH#BKH@F8HHBB[U[[[(A"R:6AD$HO>NUUYNUY[VU?>@@:BHF=;<5:@$$"H@G>@@"A649"CEN[E&"4"53;C;UR[CPC#[JJAUGLALAYCHB;QRELDH><";B=4GNQ;"3"1:F==C:>@5;9"<:<2"""8"=@E====B"-430:YYYYFT:U["?BTUQIL[?R<BDF=9<8<<(YY,YSYD[[BNKHH[AQD>FB7:7;B[[Y[GED=C8<>A56.;C%LEJGSKDDJSPJ[UOFIPYYB+LLBB[AI=,

@UJ49_hsp65-R__
GMMWMMCYYCAGSCRTRGWGTTRGWCTCCTCGACGGTGATGACRCCYTCSTTGCCGACCTTGTCCATSGCCTCGGCGATSAKSTCGCCGATCGRSKGGTCRSCGGCGGAGATGGMSGCGGTGGMMGCGATCTGCTCCTTGGTCTCGACSTCCTTGGCCGRSTYSAGCAGSGKCTCGGWGACCKTCTCGACGGCCTTCTCGATGCCGCGCTTSAGGSCCAKCGGGTTGGCGCCGGCSGCSACGTTGCGCAGGCCCTCSYGGACCAGSGCCTGGGCCAGSACGGTGGCSGTGGTGGTGCCGTCRCCGGCGACGTCGTCGGTCTTCTTGGCGACYTCCTTGACCAGCTCGGCGCCGATCTTCTCGTACGGGTCCTCCAGCTCGATCTCCTTGGCGATGGACACACCATCGTTGGTAA
+UJ49_hsp65-R__
("""""$""&&&"'"("&"457"+":?G<@PB4A?PBN01>03"BY(YQ%NUHQP?=A[YJTNT;3U*UVYYYULVF9<#R"#EK:=D7<666"""5:6;""?9<::@<7<:96""ELGG:C=""><:@?K[WLDVP[JDHVHLI>LE$V[V[LC>::6"":"#BBCE;";"::787"=?<6";>:@:@LLNBCCABLYVI[VV[R[U[PU#:2;"==A#A[V[VVEB?<DR;CH&U["DYGUUU[U0,+-011@B"";5@<;B1"H[[QLB<H@H>"IPYD;@@<(92662:;8MCRYY["<@4992IQFD[=LP:DDU[NOJJMBA;DP'BD<BBNDEBID[JF<CF[YKCTUU[YYYYC>GBIM:BKGDD<;;[T[HHSTS[UULTT[SLST[?PUUFS9,@I774=>6@&

@UJ56_hsp65-F__
CCCTTTTTCCCATTTTACGAAAGTTAAGATAYATCGGCGCCGATCTGCTCRGGAGGTCKCCAAGAACACCGACGACGTCCCCGGTGACGGCMCCMCCACCGCCMCCGYGCTGGCCCAGGCKMTGTTSCGMGAGGGTCTGCGCAACGTCGCCSCSGGCGCCAACCCGMTGGGTCTSAARCGCGGMATCRARAAGGCCGTCGAGAAKGTCCCGACCCYCTGCTSAAGGKGGCCAAGGAGGTCGAGACCAAGGAGCAGATYGCKGCCACCGCMKCYATYTCCGCSGGCGACYCCWYCATCGGYGASMTGATCGCCGAGGCSATGGACAAGGTSGGCAASGAGGGCGTCATCACCGTCGAGGARWCCAACACCTTCGGSCTGYCCTCGAGCTCACCGAGGGTATGCSGYTCRACAAGAA
+UJ56_hsp65-F__
($&($&&(&&&((()((((((()(&&),*&&"(1)(+,*()(3/.,)))-"+/4/009"642:,66+/28574.;6,6:6;11919681:9"::"=:881866"815"7480881111F+""1-+2"11"866<5;7===,:719:<7,1+"1"6;6831,2<386"718121="51"99172"1:1"6"110605121,61-1"0/1*61-++0"1B;=6",,+1"+89960171,;27,117426:3?6,1-,9A".1".9//G;:;""-"-7".8484"5.)471"94""@3>565"16""6)).613613/5."/A=<73166@8";<81A";3-763/47,;9-6=2+.(3-.6""/2-,3,5144(-7"88-"&'6523/7951-466-3028655#;"->".-)*,4&

@UJ56_hsp65-R__
CGGSSAKKSACCCCYCCSTYGGATGGTACWCTCCTCGRGGTGATGACSCCYTCYTTGCCKATCTTGTCCATAGCCTCKGCGATYAGCTCGCCGAMCGGGGTGTCCCCGCKGATATSGASGCSGTGGCGCRATCTGCTCCTTGGTCTCSATCTCCTTGGCCRTGKYGAGCAGGYGCTCGGAGACCGTCTCSACSGYCTTCTCGATGCCGCGCTTSAGGCCSAKCGGGTTGGCGCCSGCCGCSACGTTGCGCAGGCCCTCGCGAACCAWCGCCTGGGCCAGSACGGTGGCSGTGGTGGTGCCGTCACCSGCGACGTCRTCGGTCTTCTTGGCKACCTCYTTGACCAGCTCGGCGCCGATCTTCTCGTACGGRTCCTCCAGCTCGATCTCCTTGGSGATGGACACACCATCGTTAGTAA
+UJ56_hsp65-R__
*$$""$"""(&&(("(&"("(&&&&((*&"22:&(0)")'&)+)*00"39"33".*-./"0*0*-3+++,0-2+619"5+,1+"***+11,1*4",6,1-,01/1'.+'"4/1>4",,"1,"1,1',++"19218,0,,,.3,,821".,0,,00115+6"2,""-06681("*1,(+2*+6,++16:>",6">"699;??9;EC;B9556::"1/1',"="1::969==<<:?"=9;:8"==7<;@<=:1296;6ER7=>:@;::"868D6H[CH;<:"<G;>7888":.241QH=H;L><R359">=5?<<=E"<;29;@=<>B=A==#8:130"ACBB>3111:;>H<9:>1?=?JQKQM<?A<9>";==C=>=9@EB::?>=897:D9"55987-547+598<70+)(((<&

@UJ57_hsp65_F__
TGGGSSATWTGRCTYGAGGACCGTACGAGAGATCGGCGCYGAGCTSGTCAAGGARGTYGCSAAGAAGACCGACGACGTCGCSGGYGACGGCACSACCACCGCCACCGTGCTSGCCCAGGCSMTGGTSCGCGAGGGYCTGCGCAACGTSGCCGCCGGYGCCAACCCGATSGGCCTGAAGCGCGGCATCGAGRAGGCCGTCGAGGMCGTCAYCCGAGRCSCTGCTCRAGYCGGCCAAGGASGTCGAGACCAAGGAGCAGATCGCYKCCACCGCCTCSATCTCCGCCGGYGACMCCSCSRTCGGCGAGCTCATCGCCGAGGCCATGGACAAGGTCGGCAASGARGGYGTCATCACCGTCGAGGAGWSCAACACCTTCGGCCTSSASCTCGAGCTCACCGAGGGTATGCGGTTTCGACAAGA
+UJ57_hsp65_F__
11.'""$$"($"&*"&&'&&&(&)(*,<*-*)*KE8<BA%=:1G[#LB8+;HN:"FB#DQ"<F>EP</,IRG@EED?INBY.HT#T5?CHB;G"@G=<I=RLH2:H;:=>>"Y[VB@EVV""A:::(VJRJE9RL'YY[[YUY[YUU.6A>:A<;D"GC;09=>>62H"C41<=40+0AAHNNMQQYGN6"9.A<CB@B1<43"/839+";837*"*".;41.."+*"(,32Q3<+D2"//1/G497Q4P2C=-?@0E3JCD""=:46:460(+"?YIMPA8;12/"23."70":#"QKAF;<:,)0-2:YUYYG@-C>>8BA<2B>A:[>LDDO<F#S[$YY%8:7*7:<DA[E[>>-[C2$"?/>==1U9DH,<6MA""<"4<3156>D>=??F=4LI9??:3*'(.,B47D,9@8

@UJ57_hsp65_R__
TSCCYGCTCAGCGAGTGTTGGWCTCCTCGACGGTGATGACRCCCTCCTTGCCGACCTTGTCCATGGCCTCGGCGATSAKCTCGCCGAYSKKGGKGTCRSCGGCGGAGATSGMGGCGGTGGMGGCGATCTGCTCCTTGGTCTCGAYCTCCTTGGCCRKGYYSAGSAGCKKCTCGGWGACSGYCTCGACGGCCTTCTCGATGCCGCGCTTCAGGSCSATCGGGTTGGCGCCGGCGGCSACGTTGCGCAGACCCTCGCGSACCAKSGCCTGGGCSAGSACGGTGGCSGTGGTGGTGCCGTCRCCGGCGACGTCGTCGGTCTTCTTGGCGACYTCCTTGACCAGCTCGGCGCCGATCTTCTCGTACGGGTCCTCSAGCTCGATCTCCTTGGCGATGGACACACATTCGTTGGTAA
+UJ57_hsp65_R__
)"$$"$&&&&&&&*'(5756."::?9>I54@,=;>1,545"I[-;A;?=NLYHAGFUGNJP;;?AK=VYYELVBBC#:"6B@:VYDW#""";9"HWO"$R:=D=G>8?>"9"7A=EH=CC$6CLE@UYVVEDRJRDWWWVPV5;#:?B>CAA?=.""."""I>";44""<HRCC"==9";"<BQ=LYNC9869<@YQN[HJC;HED6110)6"?#?8<=T8:==<;:==0D>4AA">EHU=DYY2+**.-.PP:C?"?=5:""K[[C>=U[*SD$GMB93;>;"82246322J=CID["17-64/AOHPS8DS3CJUUM=;8:68B;A"HUCUA<=<4><;DA2=CEUP6=?DUSSPP<;=-9BCBMUGS#AIUKUBDSSSSPL4?>DSDA<;9DA..(&'&8/D1390-&

@UJ61_hsp65-F__
TGGGSCCWWATARCTYGAGGACCMTRSGAGASATCGGSGCTGAGCTSGTCAAGGAGGTCGCYAGAAGACCGACGACRTCGCCGGTGACGGSACCACCACCGCCACCGTGCTSGCCCAGGCCMTGGTCCGCGAGGGYCTGCGCAACGTGGCCGCCGGSGCCAACCCGATGRKCCTSAAGCGCGGCATCGAGAAGGCCGTCGAGGYGGYCKCCGAGGCCCTGCTGAACCMGGCCAAGGACGTCGAGACCMRSGASSAGATCGCCYCCACSGCCGGCSTCTCSGCCGGCGACCCCYARATCGGCGARSTCATCGCCGAGGCCATGGACRASGTCGGCAAGGAAGGCGTCMTCACCGTCGAGGAGWCCAACACCTTCKGSCTSGARCTCGAGCTSSCCGAGGGTATGCGGTTYCSACAAGAA
+UJ61_hsp65-F__
%$$("($""'$$")0"))()*/+"7"",B*9"))5KB#9A,+3+EB$MB:--;A;/>9@/0")(.99<0:5::7:9"GS7D?;CCL79GH"5G:<B<@L=BEA=MC;99=B"=>@D98C92":;997698<=;B>"?@L>4;>B;:9=>@=?D>?K"RRCJJG[?;/;6""=;<"2+3>@@A;;:==-76=C39;7516.A3."07"5".:1395:01811/.-)*,"0;8?8;4<3+/88+;:<<<"""<3"">0E<A835"25.5"612,+(",153#<716/1-4<5=9")"><99=17A""<=@=?:;A+1+6++19;<72"2"=2I>P64A69646C/>?<"BE8=?07=+E1L2+"37+.64-0+20"7"20"4."44-22,,4""-72>2TL,77;>82(,"9"A9+.3..

@UJ61_hsp65-R__
CKKRSCYCMRGCCGAGGTAGKTGGACTCCTCGACGGTGATRACGCCYTCCTTGCCRACYTTGTCCATGGCCTCGGCGATRASYTCGCCGATYTSGGGGTCGSCGGCCGARATGGMSGCSGTGGRGGCGATCTGCTCCTTGGTCTCRACSTCCTTGGCCGGGTYCWKSAGGGSCTCGGAGACSGCCTCGACGGCCTTCTCGATGCCSCGCTTGAGGSYCATCGGGTTGGCSCCGGCGGCCACGTTGCGCAGGCCCTCCYGGACCAKGGCCTGGGCMAARACGGGGGCGGTGGTGGTGCCGTCCCCGGCRACGTCKTCGGYCTTCTTGGGRACTTCCTTGACCAGYTCGGCSCCKATCTTCTCRWAMGGGTCCTCCAGYTCGATCTCCTTGGYGATGGACMCCCAYYCGTTGGAAAAA
+UJ61_hsp65-R__
+""""$"&""(,&(&&-,*0",.)0.2D.5@426.<@>11"67+<B#=B3;3<99"95"7.>:>13:2:1>@=<:76;9"<""<K::>/94"/"668><:0"H:702;="7150""=:"92<6"0692:6876062-0+60:>=:#:7"98898;:866:4/"6"""=9=5"9566/+414"4:;8<79:9;519429=5:=:96"7;79131)."",2523,.323-=">=5;2.92+6;/9356022*.1++8>1",+1.),"1008-4.)0"-2",11+,)-2+1-42,.1-.27.11.-))+)"4/)*0"-2.1"20-00242("06-.514/3,200-"123/4"Y4"-+,4..13""2#:9-47436)-2"01,37135654>7"3;8982."3,8*""<*-,)*)/&'&

@UJ62_hsp65-F__
TGSSCAATAYACCTGGAGGMCCCTWCGAGAAKATCGGYGCTSAGCTSGTCAAGGARGTYGCYAMGAAGACCGAYGACRTCGCCGGTGACGGSACSACCACCGCCACCGTGCTGGCCCAGGYSCTSGTGCGCGAGGGTCTGCGCAACGTSGCSGCCGGSGCCAACCCGRTSGGCCTSAAGCGCGGCATCGAGAAGGCCGTCGAGAAGGTCWCCGAGACGCTSCTGAASYCGGCCAAGGAGGTCGAGACCMAGGACCAGATCGCYGCCACCGCCGSSATCTCSGCCGGYGACYCCYRRATCGGSGARCTSATCGCCGARGCCATGGACAAGGTCGGCAACGARGGYGTCMTCACCGTCGAGGARWSCAACACCTTCKGSCTGSARCTCGAGCTCMCCGAGGGTATGCGGKTCSACMAGAA
+UJ62_hsp65-F__
$$""($$&("($,,*&,-)"/+2,"<-P*()"+*3KD#772".+AD"BE8-,JN@":8#2D"8".9<546=:@#>B9"EL7?:9B;D5:CJ"2A#9A9>G9=;:@A=9:=5<6:7:A75=""7>":6<995AA:F=5=<E>9:>>PA>":>#>>::C"RRDB[YVB:":"5055<"444:=@D=42;6)<;RB78.5421+51)*+/05"2919-,3(9@">711+"";8=8<3=8@70<9:4>:7;6"=199--1*52HAB"-2,*59>:=9""3>=B?"519;8"426":@"""2463;"7>"48":<948=05"<9;59:982-2+?-2+9019-34"9="97:"?@511++/)4/54"""@A,0*,/+;5"0"165"/"7;24/,3=7"0;063?:88776,."22"/4"042,

@UJ62_hsp65-R__
GGGCSSCYCCGCCGAGGTGTTGMWCTCCTCGACGGTGATRACRCCYTCYTTGCCGACCTTGTCCTGGCCTCGGCGATMAGYTCGCCGATCTGGGKGTCGCCGGCCGAGATSSCGGCGGTGGCGGCGATCTGSTCCTTGGTCTCRACCTCCTTGGCCGGSTTCWKRAGGGYCTCGGWGACCTTCTCGACGGCCTTCTCGATGCCGCGCTTGAAYCSAKCGGGTTGGCSCCGGCCGCSACGTTGCGCASACCCTCGCGCACSARCGCCTGGGCCARCACGGTGGCSGTGGTGGTGCCGTCRCCCGCGACGTCGTCGGTCTTCTTGGCSACTTCCTTGACCAGCTCRGCGCCKATCTTCTCRWAMGGGTCCTCCAGCTCGATCTCCTTGGYGATGGACACACCATCKTTGGTAAA
+UJ62_hsp65-R__
$&&&""("'('&&')+9,,))+""267/5;51:/178/-"/4"A<":@"<8985.<=5;5=-3*),==:;AB;74;;"0,"90+01.::2/190"D76+0=97099:0:7""96667;297003948:6;9"700/+307<::"7706::93;81/0+",.2"""241."88904"6::84--1<19:5::::646;-45<74-.1:=5-)(")";"69.*0,,+5"61+7-,;8":5.-/01+3;",..588-581.,".")/260.-0296":51,*-3.1"455724723/.*20"-*&.-,3.*.-(./)+,.,-227=4+"62--50100-+,.),10"-5002",.+368@@#"+".6-/.184,,-056*-00474200-"25007>4.<,93,02",))((&&&

@UJ64_hsp65-F__
GGRSGAAMGRACTSGGARGGACCGTACGAGAAGATCGGCGCYGAGCTSGTCAAGGARGTCGCCAAGAAGACCGACGACGTCGCSGGYGACGGCACCACCACCGCCACCGTGCTSGCCCAGGCSMTGGTSCGCGAGGGYCTGCGCAACGTSGCSGCCGGCGCCAACCCGMTGGGCCTGAAGCGCGGCATCGAGAAGGCCGTCGAGRMSGTCACCSAGACSCTGCTSRRSTYGGCCAAGGASGTCGAGACCAAGGAGCAGATCGCYGCCACCGCSKSCATCTCCGCCGGYGACMMSWCSATCGGCGASCTGATCGCCGAGGCSATGGACAAGGTCGGCAASGARGGYGTCATCACCGTCGAGGAGTCCAACACCTTCGGCCTGCASCTCGAGCTCACCGAGGGTATGCGGTTCGACAAGAA
+UJ64_hsp65-F__
/'""$(("&"$*$"/**"*()*7*620/3*8?+,+U6.EHE#<B4H["EF?0GKT<"BCC:EA+7<QY>:.F[NPPQN:FF=N%QU%N39DPA:HCHEH=E=RPP1?QC??AD#GRLAB=TU"$B?RE$?;<A?9RD&YU[[YU[[U=?#:B"CRE=H<ECA7DJ[[U"=9C95=966.5[PUTTYYYUQA=;>1BB[MDR<BA"""B>>5<>"A163"9:CNL%#"":"=C?D=[@H7"===1CBB?E@U>G97BF=LD=;9"5<83GNSP("";<BAEI<=B288"0EC""""8#==;<GLF<"+93458YYYBN6[R'GIQ[NHO[JUP[NTYDY'YN$YY+EIF8BD@G[HG[ACABC56<:>CIPMU[TY<HB/47,-"9@:48L?DCD@BHDD[@CH>494&)*B<BB5>><&

@UJ64_hsp65-R__
TGGCACTCAGGCGAGTGTTGGACTCCTCGACGGTGATGACRCCYTCSTTGCCGACCTTGTCCATSGCCTCGGCGATSAKGTCGCCGATSGWSKGGTCRSCSGCGGAGATGSMSGCGGTGGMSGCGATCTGCTCCTTGGTCTCGACSTCCTTGGCCRASYYSAGCAGSKKCTCGGWGACCKTCTCGACGGCCTTCTCGATGCCGCGCTTSAGGCCCAKCGGGTTGGCGCCGGCSGCSACGTTGCGCAGGCCCTCSCGGACCAKSGCCTGGGCCAGCACGGTGGCSGTGGTGGTGCCGTCRCCSGCGACGTCGTCGGTCTTCTTGGCGACYTCCTTGACCAGCTCGGCGCCGATCTTCTCGTACGGGTCCTCSAGCTCGATCTCCTTGGCGATGGACACACCATCGTTGGTAA
+UJ64_hsp65-R__
&&$(&($&'&&,&*((6;9<3.4BG@EP?2B.HCB02A1;"GP"[Q$[DYMYQ<LQQ>NQY92Q+[PY[YGNYLLA"7"0=:DJ>.;7"9"""4567%,Y%=C=G>7?<="#"IRGL@BI""HLDGWO[WHW[W[WWWWVUL=>@"CRYRHWE99"5""%#LA=B:#+&::99;"@<A4"785VDLUUVH@DADLVYU[V[[[[U[YU%>/C9C<="=VVRECEEIACR:KL"[R"BM@YUUY[32+/**-LE"7;:>;;L"$[Y[CD9=E8?99>B<J>BDC";:8:;B=:QE[UY["TY'[D6>LAQ[:HY<DQY[YE??D=BFLB"TY[UNTDA@LA[D>3;@PUH9TNR[PNYY>=F@IRG[Y[Y['EN[Y[YIYSYY[YGTTRYLYATCOO+,-&'(IBD5:=35&

@UJ71_hsp65-F__
TCACCGGCSSGSCKYTCGRSATCATAGAGAAGATCGGCGCCGAKCTSGTCAARGAGGTYGCCAASAAGACCGAYGACGTCGCCGGTGACGGCACCACSACSGCCACCGTGCTGGCCCAGGCSTTGGTTCGCGAGGGYCTGCGCAACGTCGCSGCCGGCGCCAACCCGMTSGGKCTCAARCGCGGCATCGARAAGGCCGTGGAGRMSGTCWCCGAGACCCTGCTCARGGKSGCCAAGGASGTCGAGACCAAGGAGCAGATYGCKKCCACCGCMTCGATYTCSGCSGGTGACCMSYCCRTCGGKGASMTSATCGCCGAGGCSATGGACAAGGTSGGCAACGAGGGCGTCATCACCGTCGAGGAGWSCAACACCTTYGGSCTSCASCTCGAGCTCACCGAGGGTATGCGGTTCGACAAGA
+UJ71_hsp65-F__
-&$($$(&""$"'""('("")(&()**=*,+)+,=H9;,=<-6"3;"-63)."==44:";<35;"7:1A;=;=#<==.;;+497C:@A<:=7:C=:A">>"GDA8:;66;<GEC>?C?::1"+5-0401,:B<=A:":FC=79:<>:;C:G&B?=@T76=68:CCIL#;#;6":?=@="G>>AA:>R<1<";@9F;B:9<;>:#""=?:"=?==6686<?=:I=1"1:""8BG>DG</":=::E><@B<:=>?:=<7CJ#G="">C=DA?="5@6<B&NJ"R="@:7<;:8"""67"BD;=";=""I":DCCR=1<284":LBG>RHB=HC(KP:7959:5588DRD:GD;EE<:=4A>RD=%#LIRRELGCA"9?"EQ#<<"H[SB3=:C;<>D@H>LC<<?<<:B?CA6;B>L?0

@UJ71_hsp65-R__
GSSSYKKMMWYMAKCMCWTAGRTWGTKKAGACTCCTCGACGGTGATGACGCCCTCGTTGCCCACCTTGTCCATCGCCTCGGCGATCAGGTCACCGATGGACTGGTCACCCGCCGAAATCGCTGCGGTGGCCGCAATCTGCTCCTTGGTCTCGACCTCCTTGGCGCCCTTGAGCAGGGTCTCGGTGACCTTCTCCACGGSCTTTTCGATGCCGCGTTTGAGACCGAGCGGGTTGGCGCCGGCCGCGACGTTGCGCAGGCCCTCGCGAACCAACGCCTGGGCCAGCACGGTGGCCGTCGTGGTGCCGTCACCGGCGACGTCATCGGTCTTCTTGGCTACCTCTTTGACCAGCTCGGCGCCGATCTTCTCGTACGGATCCTCCAGCTCGATCTCCTTGGCGATGGACACACCATCGTTGGTAA
+UJ71_hsp65-R__
("""""""""""("&"("&)("("((""+)/+7CG<P>8?<N>M2,B429AMANEBHNN?A:87@ROWUY97H>?:[YYOLRKO:A::H??::>9?:CTB;IHCTM>G[LVATG70+51,;LTMGOGUOCXC8159:<F:@<?;MXT?>A@8AAOFMOXXOXCDDTCLTGH::<<I@CTGLKT<CC=IHLGD=;696:"W=MC;<:JCM?C>=<:>AD=6>9=:L=>TTYY[YXYY[[XXXXX[CQYFXXW[XXTA[TXXWYXRRHXFHJJVLR[CWW[VY[LVVUVWOWUVVH<@:=L[V[[W[UWRKVEOACHJCLG;[VAYV[[VV[[YSVLVSCBCDCHKUUUGNLU[YU[Y[N8BCCHEUPT[HUNHNAEJJ[[NGGRY[QPPRK[[[NTY[LNEJ[BI9GEYQ9FN898>C7J&

@UJ75_hsp65-F__
GGAACGSSGGSCCTKRWMGRCWSRTACGAGAGATCGGCGCCGAGCTGGTCAARGAGGTMGCCAAGAAGACCGAYGACGTCGCCGGTGACGGCACCACSACSGCCACCGTGCTGGCCCAGGCGYTGGTKCGCGAGGGCCTGCGCAACGTCGCSGCCGGCGCCAACCCGMTSGGTCTSAARCGCGGCATCGARAAGGCCGTSGAGAASGTCACCGAGACCCTGCTCRAGGGSGCCAAGGAGGTCGAGACCAAGGAGCAGATYGCKGCCACCGCMKCSATYTCSGCSGGTGACCMSTCCATCGGYGACCTGATCGCCGAGGCSATGGACAAGGTSGGCAACGAGGGCGTCATCACCGTCGAGGAGTCCAACACCTTYGGSCTGCAGCTCGAGCTCACCGAGGGTATGCGGTTCGACAAGA
+UJ75_hsp65-F__
,(&$$(""&("&)*""""&"&"""-,.68+L.,+M[B>EHC694<B:9B<30'FD>?;$ML?4CKUYDD2FHC%YWBVWR=LR@VCU?GLU>>D>DD"QY*Y[LVO[C<;9GC?:TDBAXG>#A>>:"<:ARITXGJTVXXYG[[TCHRCT%DFTLX[XXXVXTTVI#;"A=9=D(?A"@=>TT@RX[>B%?TBWU[XC$9<969"@KLCVVD<69:;=DW[UI"6691"=VWR[H?<:@?BVWWWEGCICD@>JK;DW0RG"@@=JWG?="">)LU(WW&W="H=9E?<L""7?=BKIPJ'A?:<A=:AHVYYDUCVH"CGG[GUU[TRH#RPG@HH=ABRILNQNCIINN[NGT;NHQE=DHBFLFHP[[K'QY">BB6<6ASQCBLQSQHDNIPQ[UYYTTQ[C:LUBDF?:<-

@UJ75_hsp65-R__
GSCSYYYRMCYYAKCMCWWGGTAGTKTRGACTCCTCGACGGTGATGACGCCCTCSTTGCCSACTTGTCCATCGCCTCGGCGATCAKGTCRCCGATGGASTGGTCACCCGCCGAAAACGCTGCGGTGGCCGCGACTGCTCCTTGGTCTCGACCTCCTTGGCCCCTTGAGCAGGGTCTCGGTGACCTTCTCCACGGGCTTTTCGATGCCCGCGYTTGAGACCSAKCGGGTTGGCGCCGGCCGCGACGTTGCGCAGGCCCTCGCGRACCAACGCCTGGGCCAGCACGGTGGCCGTSGTGGTGCCGTCACCGGCGACGTCRTCGGTCTTCTTGGCTACCTCYTTGACCAGCTCGGCGCCGATCTTCTCGTACGGRTCCTCCAGCTCGATCTCCTTGGCGATGGACACACCATCGTTGGTAA
+UJ75_hsp65-R__
1"$""""""$""&"0"(""(0(+(*")",2-.'38P8291P88=5H89<UN:FL"Q?D7."***15=E7:D984HIR<>EE?8,,"0:/"'''+0660":<<:A26+++*((1+*+('++1,,1+61+01+,,,+,+++1*++'*++1,1.0++0,141,+116661++1,84410000*940689872.,,,0+--../1-C>>.R::GC"/.41,4-4"D&IUVVRBLBKRVVDJ@DH>>DHBUUUY[Y=5H;==KH69;"===D8=EBRFLLBHDB959=<J=HLHEJ;#:<A=:LJ[CBN=BL@F?=EF>Y["GYHNUY[PS[[U=;8;=:>B#YYYNLOSLPYYCBBELP6DDHHDYPP>=J=GO"EEIJJCC>JYUENYIIDGLITYOGJMJSGOBUES8,FF<:=@E6@&

@UJ77_hsp65-F__
TGGGCCWWYGRCTKGAGACCGTACGAGAGATCGGCGCYGAGCTGGTCAAGGARGTCGCCAAGAAGACCGACGACGTCGCSGGTGACGGCACCACCACCGCCACCGTGCTSGCCCAGGCSCTGGTSCGCGAGGGYCTGCGCAACGTSGCSGCCGGCGCCAACCCGMTSGGCCTGAAGCGCGGCATCGAGAAGGCCGTCGAGRMSGTCACCGAGACSCTGCTSAASTYGGCCAAGGASGTCGAGACCAAGGAGCAGATCGCKGCCACCGCSKSCATCTCCGCSGSYGACCMSTCSRTCGGCGASMTSATCGCCGAGGCSATGGACAAGGTCGGCAASGARGGYGTCATCACCGTCGAGGAGTCCAACACCTTCGGCCTGCASCTSGAGCTCACCGAGGGTATGCGGTTCGACAAGA
+UJ77_hsp65-F__
.(&$$("""$"&("&&*)/1(.311<(0)+)S=;@BD#730@A=@B@-7HT8";>@7><9<>GPB>3YUQLCLL;BB<K&@[=D:;UN==B=<LA<H9RLP>=VCCMPO#KRIA=<E="=@<RE&A@9=?7BB"LV[[YWYVV?B#8>":D=EJ>GLGCVV[[K%@"G:=<:9955[V[UNYYYYU?<;?6CJ[VGVALC"""R@E<@H;C748"=?U[=";3"<"CGRUEY@T8"H=>59CCBC9NCLLAN[CTPU48"38+=A9LL'""7<CBPSQIP$N$#??>6""8L%*[[GLLCE""[(QY[YYYBT@RF"AFBTTQO[OTY[YT[[Y'TN'TT+SP[GUYGPUNGUBIGFC=CC>JORUM[[UD6=7=<<24"?Y%LIT>D>B:8PG?@LUGL7<8*(,C==[>LC-

@UJ77_hsp65-R__
CCCYGCTCAGCGAAGTGTTGGACTCCTCGACGGTGATGACGCCTCSTTGCCGACCTTGTCCATSGCCTCGGCGATSAKGTCGCCGATSGWSKGGTCRSCGGCGGAGATGSCSGCGGTGGMSGCGATCTGCTCCTTGGTCTCGACSTCCTTGGCCGASYTSAGCAGSKKCTCGGTGACCKTCTCGACGGCCTTCTCGATGCCGCGCTTSAGGCCCAKCGGGTTGGCGCCGGCSGCSACGTTGCGCAGRCCCTCSCGSACCAKSGCCTGGGCCAGCACGGTGGCSGTSGTGGTGCCGTCACCSGCGACGTCGTCGGTCTTCTTGGCGACYTCCTTGACCAGCTCGGCGCCGATCTTCTCGTACGGGTCCTCSAGCTCGATCTCCTTGGCGATGGACACACAATCGTTGGTAA
+UJ77_hsp65-R__
($("(&(''&&(&&&(51-74,4@GB>H64@4T@P10<73);30B#YMYQQQAEHGGQYTA1Q*[RY[YLNVULB"9"6>=FPC8>:"D"""7999""H7@>:R?=>?=":">GD>;=:""LRCWGY[WWW[W[WWWWLLH:BB"LVY[WW@;<05""9"=9UVB),.A=<:;:<A:9"AA>[GLYLVRRJCGPYUU[YVV[[Y[YU%:/C8@<@"GY[RELCCCBIR9JR"UQ"EUDYUQY[PH4"986=>"=B"A>@Q#'[Q[HLG=H=C79=D=N=CCE$[Q&=@=98UI[LBQ9CN#UPADQ>NYNNY=TPY[TEA>=;<HMP(TY[UNTCECJEUEC89?K[P:TUO[YYT[C<?0AUYYYYY[&KJ[T[PGSSTUU[HTM[[ISL[DOJ,.*&'(M>D;;I32&

@UJ78_hsp65-F__
TGGSSTWWGRRCTSGRGGACCGTACGAGAAGATCGGCGCCGAGCTSGTCAAGGAAGTTGCCAAGAAGACCGACGACGTSGCCGGTGACGGCACGACSACCGCSACGTSCTGGCYCAGGCCACTGGTCCGCGAGGGYCTGCGCAACGTCGCCGGCCGGCGCGAACCCGMTGGSSCTCAAGCGCGGCATCGAGAAGGCCGTCGAGRMGGTCWCCGAGMMSCTGCTSARSWYGGCCAAGGASGTCGAGACCAAGGAGCAGATCGCCKCCACCGCCKCGATCTCCGCSGGYGACMMSYMGGTCGGCGASWTGATCGCCGAGGCSATGGACAAGGTCGGCAASGARGGCGTCATCACSGTCGAGGAGWSCAACACCTTCGGCCTGCASCTCGAGMTSACCGAGGGTATGCGGTTCGACAAGA
+UJ78_hsp65-F__
(&$""$""$"")("("&&*-9.3577A)+,0,*SJFIGLU=C2M[(MI?/8[T8=BIB<?3,NYT[EC1SUQULNRHV*JVYUVUT;:UWLEUCOY'8R<>-"+''F)R9..C':1[J715-14+*'*+,?77RJ%OHDCL=:BOLMV=M/07ADJ4(?PLV:=YYY+><W(+YYA:DWYY[WYYRWWODBBC>DCLNCRDQE#(GW[Y.Y[WWW#),WWW=8"6"",.WWYWYVUC>":?>UUUOUUGOOTOUY[FTYYRR["[<.<9?:V)YLNYNJTYY[)U["GQL.(()",).1/TYYN""81*1YYYYAHBN['@MNTTSU[NUY[YTUNN(TT'Y[YYYUQ[YLY.YN[GQBUN=&'NSYYUN[[PYDT+--*(-"TYYYJY(Y(OTLPIL[TPMP;95,'+EAAR=RC7

@UJ78_hsp65-R__
CCCTRCKSAGCGAAGTGTTGSWCTCCTCGACSGTGATGACGCCYTCSTTGCCGACCTTGTCCATSGCCTCGGCGATSATSTCGCCGAYCKRSKKGTCGCCSGCGGAGATCGMGGCSGTGGMGGCGATCTGCTCCTTGGTCTCGAYSTCCTTGGCCRASYTSAGCAGGKKCTCGGWGACCKTCTCGACGGCCTTCTCGATGCCGCGCTTGAGGSCCAKCGGGTTCGCSCCGGCSGCGACGTTGCGCAGGCCCTCGCGGACCAKGGCCTGRGCCAGSACSGTSGCSGTSGTCGTGCCGTCACCGGCSACGTCGTCGGTCTTCTTGGCAACTTCCTTGACSAGCTCGGCGCCGATCTTCTCGTACGGSTCCTCSAGCTCGATCTCCTTGGCGATGGACACACCATCGTTGGTAA
+UJ78_hsp65-R__
$&(&"(""(-+&'&(/68EL"":ELAGM=2I#UIQ15J:99GN"TN%[GUYY[EGVUGTWYA6W+WY[[YWWYW?=#Q2,[YYYYDW&V-*,(%TGT:@M#XYWXD6C=CT"TXT2[WWX+OWXOWWX[TWW[WRJWTWYYYXW,/Y[X[WWX18"1""1"7213.8""9YYY[#WWW6"8:8[UWXHX[YXXWWYYW[Y[[[[YYXNW615"9:X-[YYK=CACG2[XWWW$[YWOWLWWW[W/-++,11Y[UWWOWUO1"0917WW*Y[WNO/WU1YW/[Y/[U)[SYVMW[[VYYVUVUVJ";NBLVET[LTYY[UUUTTGUR[NRR[U[TTNE%UPUYYTT[Y[J1JNG[YYYYYN[YYY'YY[YY)GQYY[TTYYYYU[QTT[[TYN[TYY--,&((B?BB@K9:&

@UJ79_hsp65-F__
TGRSCGAWKRRCTSGAGACCGTACGAGAGATCGGCGCCGAGCTGGTCAAGGARGTCGCCAAGAAGACCGACGACGTCGCCGGTGACGGCACSACCACCGCCACCGTGCTSGCCCAGGCSMTGGTSCGCGAGGGYCTGCGCAACGTSGCSGCCGGCGCCAACCCGMTGGGCCTSAAGCGCGGCATCGAGAAGGCCGTCGAGRMSRTCACCGAGACSCTGCTCRASTYSGCCAAGGASGTCGAGACCAAGGASCAGATCGCKGCCACCGCSKCCATCTCCGCSGGYGACCMSTCSATCGGCGASMTGATCGCCGAGGCSATGGACAAGGTCGGCAASGARGGCGTCATCACCGTCGAGGAGTCCAACACCTTCGGCCTGCASCTCGAGCTCACCGAGGGTATGCGGTTCGACAAGA
+UJ79_hsp65-F__
*(""$&'""""&$"((((&+(+250E*<+,*UDDA<@7-;4<A;@@?/5GT8"=A<<>9-:CQSD:-KUQPAE>0<;/?<3C6A4=AHB=L"<I;8E2QPL7=R@=?=@)GRR?2<TY"$ACD;&H>;B<:[T&V[[[VMVNV<<"6@"GRHAR;@G>+3<[UN"A5C77EA#CHD[L[UNURYYU?B@B4CQLQCYB?9')#$EE9>L;912:">?49;7"-"3"#LYNAPATE"INI=GAE?D=MCTE"QYCTD[8;"0;18=8<:""8.1A<CB??L"74"6;?8"",<"@@?PN[BN"":45;YYYYGE9U[(DKNTDCPPQ[PYQQY[O(YQ"@O>DDJ>KYKYPHGUAA@BA69<5G[RSPUT[L4>?079,2"<B?:9IBJCC@B?>:[CICL7<6,((>>7O9C=+

@UJ79_hsp65-R__
GCTAGTCAGCGAGTGTTGGACTCCTCGACGGTGATGACGCCYTCSTTGCCGACCTTGTCCATSGCCTCGGCGATSAKSTCGCCGATSGWSKGGTCRCCSGCGGAGATGSMSGCGGTGGCSGCGATCTGCTCCTTGGTCTCGACSTCCTTGGCCGASTYSAGCAGSKKCTCGGWGAYCKYCTCGACGGCCTTCTCGATGCCGCGCTTGAGGCCCAKCGGGTTGGCGCCGGCSGCRACGTTGCGCAGRCCCTCRCGSACCAKSGCCTGGGCSAGSACGGTGGCSGTSGTSGTGCCGTCRCCGGCGACGTCGTCGGTCTTCTTGGCGACTTCCTTGACCAGCTCGGCGCCGATCTTCTCGTASGGGTCCTCCAGCTCGATCTCCTTGGCGATGGACACACCATCGTTGGTA
+UJ79_hsp65-R__
$&((&$&'&(&(&(4:27-,2@GD@H98B?LAI/-@04+=A"UH$YD[LPF>CLEBQYQ8.Q+UY[UYLE[DEE%V"%[YKYA0<7"9"""::9:"7@"=>7=A03:6"""?C:>::81"69<?EEHO@ERK[WWFOVQLHPM$JVV[OW;:841"6""C=CH<%%"IBKCF#?A";"$VF[D?H=[RKDJGPVMU[V[[[VN9:692,:7<28"R[[RELLDEDIL@JR&LC"6C=PQNRRY[D"DBBEQ"EL$P@DI"#QQRGJFQR*YI'BD?L=AA?.YD'[Y(PQQBRGLY"CF=C@7DQ?Q[HLPDTYY[YJBCG@A9F=2BF[ONCAA=IE[IC6;GP[I=LUYUTYYYYIU#[YA[YDBB47;[S[MISSMU[U=TLLOLSLU=UFUDUS&&KCI;AH3/

@UJ83_hsp65-F__
GGGSCAAWYGRCTKGAGACCGTACGAGAGATCGGYGCYGAGCTSGTCAAGGARGTCGCSAAGAAGACCGACGACGTCGCSGGYGACGGCACCACCACCGCCACCGTGCTSGCCCAGGCSMTGGTSCGCGAGGGYCTGCGCAACGTSGCSGCCGGCGCCAACCCGMTGGSCCTSAAGCGCGGCATCGAGMRGGCCGTCGAGGMSGTCACCGAGMMSCTGCTCRRSWYGGCCAAGGASGTCGAGACCAAGGAGCAGATCGCYKCCACCGCCKCSATCTCCGCYGSCGACMCCWCSRTCGGCGASMTSATCGCCGAGGCSATGGACAAGGTCGGCAASGARGGYGTCATCACCGTCGAGGAGTCCAACACCTTCGGSCTSSASCTCGAGCTSACCGAGGGTATGCGGTTCGACAAGA
+UJ83_hsp65-F__
,'$"$($""("$$"&('&&((3:6+<(-*,*UD8#GT$=B3D[#C@<1GOT="CEFAC#>N>QN98-MYQP?EKAUQB[+HP%T3=GN@>DDHJHAQD[PP<DRCBQDJ%URSD>DTV"$ED@7";<:U?>[N&YY[[YU[YYL=#;L$KRR=H;KIE@QOY[U"E=J">RE%QRC[YYYSPNUYQDB"",BBHTQ[A7;6"">CE:@H;B3"#"LQB=;:""""#QNBN?SAT@"RIRANQCANAOANECILEQG=?>""E>4@6<:8"8"4Y>BE=?C">#:>?<"47"="#[YHEQDN""U)LYYYYY?C9UU$QLN[QBPMN[Y[YTYUY'YI(YT(IKJ;JO<IMNI[AI@DA::=5;BFUM[U[T5@#UO)&I"?D>9:L[T&MLUP>?TTUGL:A7&()C9:@6A@+

@UJ83_hsp65-R__
GGAYGCTCAGCGAGTGTTSGACTCCTCGACGGTGATGACRCCYTCSTTGCCGACCTTGTCCATSGCCTCGGCGATSATSTCGCCGAYSGWGGKGTCGSCSGCSGAGATSGMSGCSGTGGMSGCGATCTGCTCCTTGGTCTCGACSTCCTTGGCCRWGYYSAGCAGCKKCTCGGWGACSGYCTCGACGGCCTTCTCGATGCCGCGCTTSAGGSCCATCGGGTTGGCGCCGGCCGCGACGTTGCGCAGGCCCTCGCGRACCAKSGCCTGGGCSAGCACGGTGGCSGTGGTGGTGCCGTCACCSGCGACGTCGTCGGTCTTCTTGGCGACYTCCTTGACCAGCTCGGCGCCGATCTTCTCGTASGGGTCCTCSAGCTCGATCTCCTTGGCGATGGACACACATTCGTTGGTAA
+UJ83_hsp65-R__
&$&"&(&&(&,&.');@;#:,3??89I75A3N@G51E35"FU%UF"YPYQYQBCHGGUYU73P*YYYYYGLVC<;"=4"CDQVYG?"":"16"=LH:$R$YV4YQGA<"8""YY&RBDF#"CFAGUY[WBC[U[OWWWYYP@BE"IVW[WWEL:""6"",MG2600"";EHAF$G:9"2"6UYDWYOI>957=GYYU[Y[[[YU[VU$<3D"A@<8==VNLVBCD?HV7C=1=?39D<YUUYY3-))0.0PR846"=?;I"%[U[FJG[["C99=I@N@DFL.=@?<;@=<UQ[SBL7DL"YLBEPDN[=LYCTYY[Y=:;:59CIG'YUR[NA971B<[EE95;2<=+TLK[TYPUUTY"[[P[Y[YU%DL[T[MHPUSUU[ITT[ULPIT>UK./)'&'B6F0:B02&

@UJ86_hsp65-F__
TGGGGSCGTTCGRCTYGAGACCGTACGAGAAGATCGGCGCCGAGCTSGTCAAGGARGTYGCCAAGAAGACCGACGACGTCGCSGGYGACGGCACCACSACCGCCACCGTGCTGGCCCAGGCSCTGGTSCGCGAGGGYCTGCGCAACGTCGCSGCCGGCGCSAACCCGMTGGGCCTCAAGCGCGGCATCGAGAASGCCGTCGAGRMCGTCWCCGAGMMSCTGCTCRRSRYGGCCAAGGASGTCGAGACCAAGGAGCAGATCGCCKCCACCGCCKCSATCTCCGCCGSCGACMMSYCSGTCGGCGASMTGATCGCCGAGGCSATGGACAAGGTCGGCAASGARGGCGTCATCACCGTCGAGGAGWCCAACACCTTCGGCCTGCASCTCGAGCTSACCGAGGGTATGCGGTTCGACAAGA
+UJ86_hsp65-F__
(3,.$"&'$($("(("&')(/G,06>2>,?0-,+SC@6EEB93.MG#C=:1<JL<#D@'FQA1GCNP>92LUQ[<EC===:E-NT%N36BN;:D>8A#5C=CHP9>D<2;<>AA=<C85=,"(*&(1"<8.9=6JN"YR[RRD;=>DLLHL,[PDAL;DD#<BEYYU">59,.>D:/(6UR;EA>BHDE3655"@EYQQE6<6""9398"QPEN9#$#GFP>?="""""5;?DBBAD?">CDNNEC@ECJBT;?Y[=NMY22-"9;8>7B@<"C$HYPPO8?@9B#;?>A"""")",/72T[I;""0,*3PIHUBF1LR#=B>R>=[[9[Y[MTE@C$EL$UUKDSS9OU1BOEBOD=5U?=#411>DLAPSSJ1A)/5.)-"USU8>:=F#EEUSE:UPDJDSSU4(-LE@B5B=0

@UJ86_hsp65-R__
TYTTGTYCAGCCCGAAAGTGTTSSWCTCCTCGACGGTGATGACGCCYTCSTTGCCGACCTTGTCCATSGCCTCGGCGATSAKSTCGCCGAYCGRSKGGTCGSCGGCGGARATSGMGGCSGTGGARGCGATCTGCTCCTTGGTCTCGACSTCCTTGGCCRWSYTGAGCAGCKGCTCGGWGAYSKTCTCGACGGCCTTCTCGATGCCGCGCTTGAGGCCCAKCGGGTTGGCSCCGGCSGCRACKTTGCSCARGCCCTCYCGAACCTKGGCCTGGGCAAGAAGGGTGGCGGTGTTGTTCCCCCCCCGGCGACGACSTCCTTCTTCTTGGKTACTTTTTTGATCGGCKGGGCAACCATCATCTTGGASGGGGCCTCCARCTCGAGCTACGGGAGGGAGGGAAAAAACAATAATAGGTTGWAAT
+UJ86_hsp65-R__
$"('&&"((&,/)(*.)A.45B"""3>G89I70?<G>D.-B475HQ(YG"DGQE?<A==JMNCR.1O)V[PVY=<L=47#?"#LN=GR8<":6"""15159"A6C?=HC"DC#:#<CC#M7:54"79@HCT[XOO[F[WWXXTHG@L>"AMX[OODD:""""778112+1",111DT$CC"""896:;CHDXTRTXBCC9<BAC>9@>@CCB:4C>?5?"?=XV><558"DM:?9"58"28":821"81"8:11/3",1110**"6711,61:1''141*1116-,1,+13531116++5*+6,,+(+1+*1",1+,1113*(+,,",16,.'+,0,,,,+,+",++,+-5,20**++0++,/"*0**/1/4/."+.*+.,1++,/.1./024/,++,,00--+,,(*(.))))&".&&

@UJ107_hsp65_F__
TGGGCCGTAWKRCTGGRGGACCGTACGAGAGATCGGCGCYGAGCTGGTCAAGGARGTCGCCAAGAAGACCGACGACGTCGCSGGYGACGGCACCACCACSGCCACCGTGCTGGCCCAGGCSCTGGTSMRSGAGGGYCTGCGCAACGTSGCSGCCGGCGCCAACCCGMTSGGCCTGAAGCGCGGCATCGAGAAGGCCGTCGAGRMSGTCACCSAGACSCTGCTSRRCTCGGCCAAGGASGTCGAGACCAAGGAGCAGATCGCKGCCACCGCSGSCATCTCCGCSGGYGACCMSTCSATCGGCGASCTGATCGCCGAGGCSATGGACAAGGTCGGCAACGARGGYGTCATCACCGTCGAGGAGTCCAACACCTTCGGCCTGCASCTCGAGCTCACCGAGGGTATGCGGTTTCGACAAGA
+UJ107_hsp65_F__
.)+**$&('"""(&(("*+(*.(-25-0(-))*MDD@DC$>5,9B<=<?14RN3"9>><?C4FDQ[>3-LSQP?EN1==8@#OU$T;9QTE;B>>LE?L"NDE>HLCCQ4;<@=DAB=J?"HD?RA'%)'C?>[L$YPUUYQ[[Y=<"/5"?E@<F:EE@C[MU[G"B#HA5D=7;:9[YYYYYYUTN<3?C7HFQQLQ@BD"""HEE>DH#E:=;"BAELA"""1;8=@=UELAT@"[J[CLD?DU>VCNLCVVDL?V47"699;UVUD#:"<=L@@G@@D"D=";??;"":?"<@HDDBB@"6==9=YYYYGTAUY*=QN[NQPNYYY[NN;3;8<=+TY.YYYQYYLMQGBRANQ9.5<=?BQ[RT[[YY?LL;=</1"7?99;GQNODMOYDA[TYMQ368,)/):4:E5;G<

@UJ107_hsp65_R__
TGSSSMKWRYSKYMRGGCGARGGTGTTGGACTCCTCGACGGTGATGACRCCYTCSTTGCCGACCTTGTCCATSGCCTCGGCGATSAKGTCGCCGATCGRSKGGTCRCCSGCSGAGATGSCSGCGGTGGMSGCGATCTGCTCCTTGGTCTCGACSTCCTTGGCCGASYTSAGCAGGGKCTSGGTGACCTTCTCGACGGCCTTCTCGATGCCGCGCTTSAGGCCCAKCGGGTTGGCGCCGGCSGCSACGTTGCGCAGGCCCTCSYKGACCAGSGCCTGGGCCAGCACGGTGGCSGTGGTGGTGCCGTCRCCSGCGACGTCGTCGGTCTTCTTGGCGACYTCCTTGACCAGCTCRGCGCCGATCTTCTCGTACGGGTCCTCCAGCTCGATCTCCTTGGCGATGGACACACCATCGTTGGTAA
+UJ107_hsp65_R__
$$"""""""""""""&&((&"()().,((((),1=D/+:.=7;/-<25"GQ(OQ"[?SEF;6BEGAHHG51B%UPUYUUBQD?A"6"1;:=GG238/8""":;78"=H"G[/V@;?<=":"=GGN>GL$"FLABUY[WFDVIJBHWWVPVGPP$GVY[WW?><84""8"9:0;288"=L$::8=?547=;:VEDYB[QOOBJPYUU[U[TVYU[YU$>7C8=9<"AYVJHKDCG=@R8ED"GA"=E=YUUY[32)+281CE"##>>>;B6"LU[AC;AC@B69AE@IADQL.9:;87D@?Y[[PNU"TY#NE8BC;YYHN[BLNY[TMRJHGH?IM$PY[L>?<B=EC[PO"IUPUP8LNJ[YYYYBAG7EPK[YG>A5;<[YYJIYSYY[LGTT[SL[D[=JE[>P8+4UJA79930&

@UJ109_hsp65_F__
GGSCRWWKRCTTGGGRGGACCGTACGAGAAGATCGGCGCYGAGCTGGTCAAGGARGTCGCCAAGAAGACCGACGACGTCGCSGGTGACGGCACSACCACCGCCACCGTGCTSGCCCAGGCSMTGGTSCGCGAGGGYCTGCGCAACGTSGCSGCCGGCGCCAACCCGMTGGGCCTSAAGCGCGGCATCGAGAAGGCCGTCGAGRMSGTCACCGAGACSCTGCTCAASTYGGCCAAGGASGTCGAGACCAAGGAGCAGATCGCYGCCACCGCSKCSATCTCCGCSGGYGACCMSTCSATCGGCGASMTGATCGCCGAGGCSATGGACAAGGTCGGCAASGARGGCGTCATCACCGTCGAGGAGTCCAACACCTTCGGCCTGCASCTCGAGCTCACCGAGGGTATGCGGTTCGACAAGA
+UJ109_hsp65_F__
'("'"""""$'*(++"3/423)038.-)-*.,*S92@BD$B;3<@<?A>08GT8"?B>>D=1=BQYB?2SPNPFQD:C=<D%>Q;?7=LNH6E#>L>:L3QPP>ASQBQGS)QRQ?=6TY$'DGLD#AC>C?=[Y%UR[[KLJNU==#:H"CRLBG;EIE1<=TUN">7<13DE#YBB[Y[NLUPYUD?A<;,BHQUEUD?:""":::.EN?<348">>=:@8/."."9=;QDYIT?"UN[EQMCIQBM6B33=@QQQ=:9"5<;:B>B9""8":Y=II??I";1"=?9/""*:"=@@INRBI"";=57YYYYAC?UY$>BTKCCOPG[TYPTY[S(TI"<C;@>LCUU>IFFGU>>;CC7=;8GIPPP[UYY9C=169,/"AL>9:G=F@@?;>>:[TSGJUUU1)>UD>K:B@:

@UJ109_hsp65_R__
GGGSMYYRRYTSAGCCGAGTGTTGGACTCCTCGACGGTGATGACGCCYTCSTTGCCGACCTTGTCCATSGCCTCGGCGATSAKSTCGCCGATSGWSKGGTCRSCSGCGGAGATGGMSGCGGTGGMSGCGATCTGCTCCTTGGTCTCGACSTCCTTGGCCRASTTSAGCAGSKKCTCGGTGACCKTCTCGACGGCCTTCTCGATGCCGCGCTTGAGGCCCAKCGGGTTGGCGCCGGCCGCGACGTTGCGCAGGCCCTCGCGSACCAKSGCCTGGGCSAGCACGGTGGCSGTSGTSGTGCCGTCACCGGCGACGTCGTCGGTCTTCTTGGCGACYTCCTTGACCAGCTCGGCGCCGATCTTCTCGTACGGGTCCTCCAGCTCGATCTCCTTGGCGATGGACACACCATCGTTGGTAAT
+UJ109_hsp65_R__
$$("""""""$"()&&&*'(7:@=/,2@@<=C62>1F=>,0E64.CF'QM#[BYYYN?ABG=QDY44Y+[YYUYQUYNLD&V#$[[VYA5<:";"""8899"'[)@>;><7>:99""@H:@<<>""BH:OYUL[ADRL[GWGO[VPEGC#GVY[WW=;:")"66":7@@=%("LCR<=6<A99"786VG?R;RHCHBBBWYU[V[[[YU[8:91,57D=>"HYVEGLDCGGRV6A>7G?8<G<TTUY[23)4.45PR6=C"AA?H"$RRRCLIQQ$E=8>G=C?GEE+UC$[Y+[Y[P[@IQ9==4@>1DL=YYNNYDLNT[TFB@E>B=CC%YY[UN=>B?FE[FC8=CL[P:TTY[YYY[@>B2=JRYYBEB6><[Y[NNYYYYU[NTL[YLUL[CY[[KU)&&R>J?=>4:&&

@UJ110_hsp65_F__
GGGGSSKWTWGRCTGGRGGMCCGTACGAGAGATCGGYGCYGAGCTSGTCAAGGARGTCGCCAAGAAGACCGACGACGTCGCSGGTGACGGCACCACCACCGCCACCGTGCTSGCCCAGGCSMTGGTSCGCGAGGGYCTGCGCAACGTSGCSGCCGGCGCCAACCCGMTGGSCCTGAAGCGCGGCATCGAGAAGGCCGTCGAGRMSGTCACCGAGACSCTGCTSRRSTYGGCCAAGGASGTCGAGACCAAGGAGCAGATCGCYKCCACCGCCKCCATCTCCGCCGGYGACCMSWCSRTCGGCGASMTGATCGCCGAGGCSATGGACAAGGTCGGCAASGARGGYGTCATCACCGTCGAGGAGTCCAACACCTTCGGSCTSSASCTCGAGCTCACCGAGGGTATGCGGTTCGACAAGA
+UJ110_hsp65_F__
<,(&""""("$"(((."(("&(()(*,1*(-+,SGD#PT$>;4K["HEB46KT8#DLC9;=19=ERB1+NYQSGED;EH?N'@Q=D=7UT?;B=<LH<K;RIP@BRCGE;B#U[VD=CVY%(UOH;#?><A=;LE"VV[[YWV[YB>">G#HRECV>GPGAVS[[U"=<C"988:666[YYYYYVYYU=>48.C@RNE[ALD$$#RGG>BL:=243";=UVL#(""6"=@YUNNCT@"DCH9?LQAUCUBJH=Y[PNE<79""==@D4<;."2..:@QY=<G1:8"6?=6"#*[#'[[GQQBE"":55::[[YBTD[U"BQD[TLNUYYY[TTUUN(YT)TT(YYUKUUCHFB:TBNIQNA=A<EFHPQ[[TT8="JJ$$N"8<5/3T;=;<<9LCCRKTPTF=0*(+@99J?I=-

@UJ110_hsp65_R__
TGGSSCYKRSKCRGCGAGTGTTSGACTCCTCGACGGTGATGACRCCYTCSTTGCCGACCTTGTCCATSGCCTCGGCGATSAKSTCGCCGAYSGWSKGGTCRSCSGCGGAGATGSMSGCGGTGGMSGCGATCTGCTCCTTGGTCTCGACSTCCTTGGCCRWSYYSAGCAGSKKCTCGGTGACCKTCTCGACGGCCTTCTCGATGCCGCGCTTSAGGSCCAKCGGGTTGGCGCCGGCSGCSACGTTGCGCAGRCCCTCSCGGACCAKSGCCTGGGCCAGCACGGTGGCSGTGGTGGTGCCGTCACCSGCGACGTCGTCGGTCTTCTTGGCGACYTCCTTGACCAGCTCGGCGCCGATCTTCTCGTACGGGTCCTCCAGCTCGATCTCCTTGGCGATGGACACACATCGTTGGTAA
+UJ110_hsp65_R__
)((""$"""""("''&)')<=C$7,.BG>6C42>0I9B55G78"CU#UJ#YFYPSR?MRNBQQY=1[([UY[YEUYU@;$Y%)[[OOVD?""C"""6968#*Y*LIIL?8><<"""EGA?:?<""FRDWWWWRAJ[W[LWWWLLP?CE"GVWRWWOLD"""&&*QMOVD0//>;@::6;;:6"6;6[DOYU[<:<:=@YUW[W[[[YW[WW'C7F"HGH"HWWRLPGDLGQV@VL%[Y%?YDUUUY[SV<">DBGE"9;4==;V"#[V[UJHBD<@<;@I>H@EKH-:<9<;=><[U[ADQ<FQ$[QDNPBNUCTYBTYY[T@?=A=?FNN#YYU[F9<>:D@[SP>9A;BF3TL[[TYY[<=B.9JUYYC@D59;[Y[HNYYYYL[LTN[[TYL[?LJ,.(&&R;G?999:&

@UJ113_hsp65_F__
GGGCAAYGRACTGGARGGACCGTRSGAGAGATCGGCGCYGAGCTSGTCAAGGARGTCGCCAAGAAGACCGACGACRTCGCCGGTGACGGSACCACCACSGCCACCGTGCTSGCCCAGGCSCTGGTCCGCGAGGGYCTGCGCAACGTSGCYGCCGGSGCCAACCCGATGGSCCTSAAGCGCGGCATCGAGAAGGCCGTCGAGRYSGTCRCCGAGRCCCTGCTCARCYYGGCCAAGGACGTCGAGACCMASGASSAGATCGCCKCCACSGCCKSCATSTCCGCYGSCGACCCCMMGATCGGCGAGSTSATCGCCGAGGCSATGGACRWSGTCGGCAASGARGGCGTCATCACCGTCGAGGAGWSSAACACCTTCGGSCTSSASCTSGAGMYSRYCGAGGGTATGCGTTTTCGACAAGAAGA
+UJ113_hsp65_F__
*($$$$"("$*6*))"(*)*/)4""44*>,,*U>84CB"<7,D[(UL>3-CC<"BE@==91<7TYE>8PQLL>B7";<<?<>V>@4;YV"9C?DD@HR$YYIHLDEBPEJ"GRLCE?JB#=BA@?=<::A<9JC"WWWJ?>G?C:="16"?@IEV$RLIK[CRB::::7"69G%I[URRJJHY[[WG?A=C:D>=:9A7<9"""<8>"19067"606=>>:25":""7@RWQVH?969=@@QLE?="9"CQ$&UMWWB9:8":;4;">9;""04="<<7<>"G#R<684;;""2=>@;9;<A3"="9JR@HR4@7YU$GHL[<:#0$TN[QLEUU%YQ*RYNQLHHUPDMYNNJ<QBT?3%##FII=??CYL:>"8>#%M#YQ)BLC)$"$%[YQB[YIEA,-('(),D:>E:@BN1&1

@UJ113_hsp65_R__
CMWWRACCYSGAWGSCGAAGTGTTSSWCTCCTCGACGGTGATGACGCCYTCCTTGCCGACCWTGTCCATSGCCTCGGCGATSAYCTCGCCGATCKSGGGGTCGSCSGCSGASATGSYSGCSGTGGRGGCGATCTGCTCCTTGGTCTCGACGTCCTTGGCCGRGYYSAGSAKGKKCTCGGWGACCGYCTCGACGGCCTTCTCGATGCCGCGCTTGAGGSCCATCGGGTTGGCSCCGGCSGCSACGTTGCGCAGGCCCTCSYGGACCAKGGCCTGGGCSAGCACGGTGGCCGTGGTGGTGCCGTCRCCGGCGACGTCGTCGGTCTTCTTGGCGACYTCCTTGACCAGCTCRGCGCCGATCTTCTCGTACGGGTCCTCSAGCTCGATCTCCTTGGCGATGGACACACCATCGTTGGTAGTA
+UJ113_hsp65_R__
&""""(&$""$&"&")')&&)22C"""48G38D38A:PBM0-I<86PY%LD<BHU?AB?;5"<><L95Y.[99:@:4VBBE"6"8<:8HH8?:0""98:=:<L#R"VR%O<">::"""=>(H9<7"8>=;E789615911196NVVY:=999@:[WJ?5;0"6""":7"9"9"":56:0"9::14#:GH<<<?KCRHCEPVKL[VV[HVY99050*4"4:72:<;[YYUUG"FV=ND"GL"CI=UUUUQ..)7764=E"#;975,6"298[<?1<>"E-;@<>@;>=:100:63;:=BIH?QB">L1L,(,-)19+HB/T=EDL=9:?94:9;"62-.2H;-(-/*4="00.91(8523K494,+3(<FDG7[9O$<<;FB;K@AB969>?M1BL7:UB47<4B,&(&*0409,((&-

@UJ116_hsp65_F__
TGGGSMTWYKRGCTTSGRGACCGTACGAGAAGATCGGCGCCGAGCTSGTCAAGGAAGTTGCCAAGAAGACCGACGACGTSGCCGGTGACGGCACGACSACCGCSACGTSCTGGCYCAGGCACTGGTCCGCGAGGGYCTGCGCAACGTCGCCGGCCGGCGCGAACCCGMTGGSSCTCAAGCGCGGCATCGAGAAGGCCGTCGAGGMGGTCWCCGAGMMSCTGCTSRRSWYGGCCAAGGASGTCGAGACCAAGGAGCAGATCGCCKCCACCGCCKCGATCTCCGCSGGYGACMMSYCGGTCGGCGASWTGATCGCCGAGGCSATGGACAAGGTCGGCAASGARGGCGTCATCACSGTCGAGGAGWSCAACACCTTCGGCCTGCASCTCGAGMTSACCGAGGGTATGCGGTTCGACAAGA
+UJ116_hsp65_F__
+(($""$""""$',-"&",&)D57226;.3/4)*UG;EPLU<86IY%NI@;8UTG6<@=<==5QYT[P?+GNQYQQQLP'S[YQYUT9;UUIGUDDU%7H7D/"*&&G$L=A@I)84,8+&*,*+*&&+,C/;J="NGHLHI7;GDFV@M/+7@EJ7->G=@=:W[U)@=W$#VVC==H[[YWW[IYVOQBDD:OHRVDVC74*"-5RV.Y[THD#),YTTVU.*..0.UTYULYYC:"9;>HQQEUUUYYUQGY[HTYYIKN"R=/=6=;J#UABQGTTYY['R["GQQ*"""*--111Y[TN""50+2YYYYBTBNP(BFNTLJYYYUT[TTY[Y(NT,U[YYYYY[YQY(LN[FN?PT=('NEYYUQ[[YYDN)1.+)/"[YYPTT(N$NLUGLF[TTETBB2&('C6:U<F>+

@UJ116_hsp65_R__
GSMYARCCTCRGCGAGTGTTGSWCTCCTCGACSGTGATGACGCCYTCSTTGCCGACCTTGTCCATGGCCTCGGCGATSAWSTCGCCGAYCKRSKGGTCGCCSGCGGAGATCGMGGCSGTGGMGGCGATCTGCTCCTTGGTCTCGAYSTCCTTGGCCRWSYTSAGCAGGKKCTCGGWGACCKTCTCGACGGCCTTCTCGATGCCGCGCTTGAGGSCCAKCGGGTTCGCSCCGGCSGCGACGTTGCGCAGACCCTCGCGGACCAKGGCCTGRGCCAGSACSGTSGCSGTSGTCGTGCCGTCACCGGCSACGTCGTCGGTCTTCTTGGCAACTTCCTTGACSAGCTCGGCGCCGATCTTCTCGTACGGSTCCTCSAGCTCGATCTCCTTGGCGATGGACACACATCGTTGGTAA
+UJ116_hsp65_R__
)"""("&(&&"),&,');7@D"":BGA>G:2B#YIC00Q??=YY'[Q#[MYYNRBGVUUUWY269690C:=5:96;>%>#([YX[[CW%T&$""/65:5=@"XXWXD>CD<A"@VT/[UWX,CWXUWWXXRJJ[X[WAJWXXYPU.,Y[X[WWXXY*"""1"9323-1""8WYW[$OO95"==8[CLXE[[Y[WWWWYW[W[[[YY[YUW616";9W/YYY>:;;>?0[WWWY0WWLWYUWWWWW25++100WRBYWOWUU8"4916TT"V[UYN'UU.VU.[Y.YU)RL[PLU[[UUYYTYTKN*QYGNULT[NTYYUTYUTLCFERM[[[R[TTET%YYUTYTY[Y[T9TUGRTYYYQN[YYU#YY[YY%CQ[Y[TTYYYY[UTTT[YTYT[IYY,.)&&55:>>R5:&

@UJ119_hsp65_F__
GGGGSCGAWKGRCTGGAGRCGTACGAGAGATCGGCGCCGAGCTSGTCAAGGAAGTTGCCAAGAAGACCGACGACGTSGCCGGTGACGGCACGACCACCGCCAMCGGTSCTGGCYCAGGCCACTGGTCCGCGAGGGTCTGCGCAACGTCGCCGGCCGGSGCGAACCCGMTGGCGCTCAAGCGCGGCATCGAGAAGGCCGTCGAGGMGGTCWCCGAGMMSCTGCTSRRSWYGGCCAAGGASRTCGAGACCAAGGAGCAGATCGCCKCCACSGCCKCGATCTCCGCSGGYGACMMSYMGGTCGGCGASWTSATCGCCGAGGCCATGGACAAGGTCGGCAASGARGGCGTCATCACSGTCGAGGAGASCAACACCTTCGGCCTSSACCTCGAGMTSACCGAGGGTATGCGGTTTCGACAAGAA
+UJ119_hsp65_F__
3+*&"$$$""$"(,&&(6"(+9,69B*+***ULBHSTY586PY(PP@1?[TG@ADB9B:.NYT[E:.PQNLMQYGN&V[[TVCT5=NWG;UD?R=1L3==<0"7-*:(L;>7>&71JR+,,,'+'+*+*+*+4R+*+'0+,>6?F=OVCU2+1=O<W#DCGHC7W[L"J05,*00<7V[[[[YWVRYYCGAB?8C=ORCRC:6.".7[V*W[WWE"')WWJOW.,,...WUYUY[YTL%*YVHOQOBOUVYTHLV[DTLYRR["VUBY*YYN'YDENJLUYY["BJ"AEB&#$#"*1<;5TYYT$+[*FKYPUUCTD99/1;8[EJY[PTT[TT[[R%TT)N[UYYUD[UJT)TF[CN=K328"/2YYYQ[RGT@LL[N$"@18@B[TT$[$LLKCL@R@IAT3>7,(/(57;D39><&

@UJ119_hsp65_R__
CCTTTKKTYYWWKGCCSRARGTGTTGSKWYTCCTCGACSGTGATGACGCCYTCSTTGCCGACCTTGTCCATGGCCTCGGCGATSATSTCGCCGAYCKGSKKGTCRCCSGCGGAGATCGMGGCSGTGGMGGCGATCTGCTCCTTGGTCTCGAYSTCCTTGGCCRWGYYSAGCAGGKKCTCGGWGACCKYCTCGACGGCCTTCTCGATGCCGCGCTTGAGSSCCATCGGGTTCGCSCCGGCSGCGACGTTGCGCAGACCCTCGCGGACCATGGCCTGRGCCAGGACSGTSGCSGTSGTCGTGCCGTCACCGGCSACGTCGTCGGTCTTCTTGGCAACTTCCTTGACSAGCTCGGCGCCGATCTTCTCGTACGGSTCCTCSAGCTCGATCTCCTTGGCGATGGACACACCATCGTTGGTAA
+UJ119_hsp65_R__
((&((""$"""""))(""&"&&'&&(""""3I?4C0,B#L<@01Q3/4CY"NL#YJRYYH?UVUGUOU66::90WYYWEVDH="76"H?LUYEW%1";"""CAJ"=C"XYUXDB9OAT$TXT.[WWX/DWXDWUX[XWW[X[WWXWXXYPU*,YYXRJWW[8""2"""UW16/3""6WXYX"EWOV+,YW[GOUBW[Y[WWWWVWYW[[[[YWWWWOU//G=<=H>YRIRJKR/[WWWW(WYUWWBWWWY[11+.22.W[WYWVHDC5+/97:YT"VY:5-449"YU)[Y.[Y)[YYUYT[[TYYYTULJN'GYLNULT[TTYY[TTT[TNUN[Q[R[N[LTNB#YYNTUTT[Y[T/LYORLUTTUN[IP[)YT[T[(BHYYYQQYYY[Y[HTTYYLPN[TU[[JY8,-L:=:8<<:&

@UJ122_hsp65_F__
GSCKWWKKRGCTGGRGACCGTRCGAGAGATCGGCGCYGAGCTSGTCAAGGARGTCGCCAAGAAGACCGACGACRTCGCSGGYGACGGSACSACCACCGCCACCGTGCTSGCCCAGGCSCTSGTSCGCGAGGGYCTGCGCAACGTSGCSGCCGGSGCCAACCCGMTSGGCCTSAAGCGCGGCATCGAGAAGGCCGTCGAGAWGGTCACCGAGRCSCTSCTGAASYCGGCCAAGGASGTCGAGACCMAGGACCAGATCGCYSCCACCGCCGSSATSTCSGCCGGYGACMCCSAGATCGGCGARSTSATCGCCRAGGCCATGGACAWSGTCGGCAASGARGGYGTCATCACCGTCGAGGAGWSCAACACCTTCGGCCTSSAGCTSGAGMYSRCCGAGGGTATGCGGTTYCGACAAGAA
+UJ122_hsp65_F__
."(""""""$)+$&"*)+1)2"68<):+*)BPF3KD#65.P[$PB@22ED9"DJE76:8BDN[=*(IQDP<E3"BUEQ'AN%N0?@N".?&;URDPIVLEGHGCAMLB"OVVB=BV<"AE#RG%RRRG97RD%YWWVMU[VVEL)HR'VYU>O"KHDH[U[[V&:":679C#EACRVROHVR[VC<C@H=B>B:7D7::+"0627,6:1::";"<C$@;;:6""79E<CCVB>>"=>;>GB?:?"99=:66:7GIWJ9""796:9==A7""7@"DR)LRCE@";9B"R>"94:;DHN::>""A"CGRHRV"A8A;8;A=A?=8""CCLCJCGJ#CD%U[#USR<Y[@J[CB[>MAA66"$?HEID=BCNH=D9<C##D>HQ#CDD%#""=E;L=RBA<<<B3)&0#B<=@:BB?,

@UJ122_hsp65_R__
CMSMYYKMYYSAGCRARGGTGTTGSWCTCCTCGACGGTGATGACRCCCTCSTTGCCGACCWTGTCCATGGCCTCGGCGATSASCTCGCCGATCTSGGKGTCGCCGGCSGAGATSSYGGCSGTGGSGGCGATCTGSTCCTTGGTCTCGACSTCCTTGGCCGRSTTCWKGAGSGYCTCGGYGACCKYCTCGACGGCCTTCTCGATGCCGCGCTTGAGGCCSAKCGGGTTGGCGCCGGCSGCSACGTTGCGCAGRCCCTCGCGSACSAGSGCCTGGGCSAGCACSGTGGCSGTGGTGGTGCCGTCRCCSGCGAYSTCGTCGGTCTTCTTGGCGACYTSCTTGACSAGCTCRGCGCCGATCTTCTCGYACGGGTCCTCSAGCTCGATCTCCTTGGCGATGGACACACCATCGTTGGTAAA
+UJ122_hsp65_R__
'""""""""""('*"&"(-+(&(&"",,*06G/1@8M7E11A39"LU4UQ"?JRDL<=;6#;@<[,599=3><G=;HD?:"=":CG<VR:9719"65"C9=17A:=J$H?:BG"""=?B#=:>:":@GGW<;>="::866;7OSV=98:#=?VVD7?;:5"";::""9<9"="@=@<0"6602""CPI>=><IAECE@IUAENVVJDRI7;35.,<46"<"CERRKCGEG;GBCUR$[[$DHDN?DRRUUA#BLLFN<LP$CB#N9"NF[7TNUO$F=@LD"R@DLH"?<8<67:=<LQC@U"UB#UPD8""=Y=QQ?L@SPBLJCH>BJ=C">#9JBI<=$EBCH="DC:Y[>PBMI;I=<+"68PUC;CHEO"ADKEPDBDK?>582<ABEC9ADAB?K8PH*&BBC014*('&

@UJ123_hsp65_F__
GGSSAYGRCTYGAGGACCGTACGAGAGATCGGCGCYGAGCTGGTCAAGGARGTCGCCAGAAGACCGACGACGTCGCSGGYGACGGCACCACCACCGCCACCGTGCTGGCCCAGGCSCTSGTGCGCGAGGGYCTGCGCAACGTSGCSGCCGGCGCCAACCCGMTSGGCCTSAAGCGCGGCATCGAGAAGGCCGTCGAGRMSRTCACCGAGACGCTSCTSRASTCGGCCAAGGARGTCGAGACCAAGGASCAGATCGCYGCSACCGCCGSSATCTCSGCCGSYGACMMCYMSATCGGCGASCTSATCGCCGAGGCCATGGACAAGGTCGGCAASGARGGYGTCATCACCGTCGAGGAGWSCAACACCTTCGGCCTSSASCTSGAGCTCACCGAGGGTATGCGGTTTTCGACAAGAAGA
+UJ123_hsp65_F__
7+""$"$"&$"&&&1*.3*4./7@)4-,*UE8CGM$>:2<B<B@B4<BN?$QEI2:2(,Q[>30LSMFEEIANPEY-Q[$T97LN=5A;:G>CVLVPH7<=:=?886<:VD=DW<"@B$>;9969C98JC"YYW[UUVVYPG-K['HRK>K:BDD:CO[[J%@#=97=C$=?>GGHYYYV[YG<=9@4D>VVUR:D=$&""::6:?850464;=%KI""6"2/6D<F@I<H?"EBH=[>O==9<>>4"=E9U?HK="=<":U[H>:.""<VEUV$=LHC""L7C""="#"<=<>A>9<"1@"6L[UUY=LANHH<FBF?LN[IKEQDGNH['NN'JT+DDL=LN@QYLQ[DQDNE=$$HU[UG>[Q[Q3BARI""S#YY,HMDLQCCFLPQ8[LU@B80+<)68.?:9?,7A[+'/

@UJ123_hsp65_R__
GGGSSCYYRSYYMAGCGAAGTGTTGSWCTCCTCGACGGTGATGACRCCCTCSTTGCCGACCTTGTCCATGGCCTCGGCGATSAKSTCGCCGATSKGGGKGTCRSCGGCSGAGATSGMGGCGGTGGMRGCGATCTGCTCCTTGGTCTCGACCTCCTTGGCCGASTTSAGSAGCKKCTCGGWGACSKYCTCGACGGCCTTCTCGATGCCGCGCTTSAGGSCSAKCGGGTTGGCGCCGGCSGCSACGTTGCGCAGACCCTCGCGSACSAGCGCCTGGGCCAGSACGGTGGCGGTGGTGGTGCCGTCRCCSGCGACGTCGTCGGTCTTCTTGGCGACYTCCTTGACCAGCTCRGCGCCGATCTTCTCGTACGGGTCCTCSAGCTCGATCTCCTTGGCGATGGACACACCATCGTTGGTA
+UJ123_hsp65_R__
'$(""&"""""""&&+&2*(*5799""=DD><P95@-87B84C2>"EY:PI"[IYLSA<DQLEQMS73>AK=UVYEUYUO@"L"%[[VVB8<<""065"<9W"*[GLV*YG=AA"9":GD<?::<""ELEWUVDJ6:?>[BWOWIPL:::9<@=[H>?;:61"66"77":76""FBVG["::7"""HCR?OYLRDBD=>DVYW[KRH:E=LJE%=:J"K$U&[WVWVSCC=<IKETV([V"9GAOUUVV1-)*.12IH88="A="8)/69UDD;<;1D:"8<5@9=?<4>:;>=<<:[LNDG["PL'[YD8NBHP5GYBTNYUQLLAG@BH?L)IP=>AD?>8EBYYI#[YY[Y4TPU[YYU[BCLABRG[PK[["BN[Y[NEYYYY[PALNJNIJIU?OBYIS-&&C=H:983-

@UJ125_hsp65_F__
TGSSAAWGRCTGGAGGACCGTACGAGAAGATCGGCGCCGAGCTSGTCAAGGAAGTTGCCAAGAAGACCGACGACGTSGCCGGTGACGGCACGACCACCGCCAMCGGTSCTGGCYCAGGCCMTGGGTCCGCGAGGGTCTGCGCAACGTCGCCGCCGGGGCGAACCCGATGGCGCTCAAGCGCGGCATCGAGAAGGCCGTCGAGGCGGTCWCCGAGMMSCTGCTCRRSWYGGCCAAGGASRTCGAGACCAAGGAGCAGATCGCCKCCACSGCCTCGATCTCCGCSGGYGACMCCYMGGTCGGCGASATSATCGCCGAGGCCATGGACAAGGTCGGCAASGARGGCGTCATCACSGTCGAGGAGASCAACACCTTCGGCCTSSACCTCGAGMTSACCGAGGGTATGCGGTTTCGACAAGA
+UJ125_hsp65_F__
$$""$$"$"&-&&(&&&&*8;437>)-'4,*UL3CKTY664DY'GM@48UT8<CIE?C:2TYTYL>2G[LSUQLHV(V[[UTUT><GWUGUGCLB>RA=@=6"?W,,"RL>J9"<0=W:-"16+,'1011196LD8WAA::E6=;=CR12.'+1;A6><:US;Y;9:628.127D<Y[YQRYW[LVYEMCEF9WHV[D[D6;61199Y4Y[WWW#0,YWW:?:"""1/WWYWUWYWW(0YVFQWWWWYYYWWGY[EWWYKHJ"VEVY/Y=@>C6<VLB[[YR#HH"C<="65"".;979Y[U:".:"+HYY[YDTB@=91=?[LQU[MTT[YUTNR(TT(T[[YY[NUYRY'TN[DN9B/28"28U[[Q[[TT=FIKN%"B8>FFNNN$['MNGGTBRGPNT754,)62A5=E7BB+

@UJ125_hsp65_R__
CGSSYTKGYYYRRSCCGAAGGTGTTGSWCTCCTCGACSGTGATGACGCCYTCSTTGCCGACCTTGTCCATGGCCTCGGCGATSATSTCGCCGAYCKGSKTGTCSCCSGCGGAGATCGMGGCSGTGGAGGCGATCTGCTCCTTGGTCTCGAYSTCCTTGGCCRWGYYSAGCAGSKGCTCGGAGACCKYCTCGACGGCCTTCTCGATGCCGCGCTTGAGSSCCATCGGGTTCGCSCCGGCSGCGACGTTGCGCAGACCCTCGCGGACCATGGCCTGRGCCAGGACSGTSGCSGTGGTCGTGCCGTCACCGGCSACGTCGTCGGTCTTCTTGGCAACTTCCTTGACSAGCTCGGCGCCGATCTTCTCGTACGGSTCCTCSAGCTCGATCTCCTTGGCGATGGACACACCATCGTTGGT
+UJ125_hsp65_R__
%$"""("&""""""&**//(+++/2C"";BC@@I>8@$[<C44H78=LY"R@"PEYYYRAHVYYUUY76=:<9YYYWLYD7C"=9"LHOW[CW&8"1""*1,D";K"WYW[H9HDCT"XY[)Y:A:46;YLWWYYXJJ[W[WWXWYYYTH*.YXT[WWW[:""7"""WWWYW""9:9:7869:9X'+YW[UOXEXXXTXWWYYW[X[[[YY[WUWOO40JI:=ECYC:>=CG1[YWYW(WWHWWBWWWY[12+0118YYUPWJWDE6,796;WW#WW=98:::"YW.[Y,::;:;YYUV[[VN[VU[UVN#NYBLTCT[TTTY[TYUUTNYPYN[T[[[TTHE#NQ[TYTY[YYJ1JNL[PYYYPN[YY[%T[[[['AQ[Y[NNYYTU[[TTT[QNQQYNY[[[[8&(LCD9/(&

@UJ137_hsp65_F__
GGGGSSRWWTKRCTKGAGGACCGTACGAGAGATCGGCGCYGAGCTGGTCAAGGARGTCGCCAAGAAGACCGACGACGTCGCSGGYGACGGCACCACCACSGCCACCGTGCTGGCCCAGGCSCTGGTSCGSGAGGGYCTGCGCAACGTSGCSGCCGGYGCCAACCCGMTSGGCCTSAAGCGCGGCATCGAGAAGGCCGTCGAGAAGGTCACCSAGACSCTGCTSAASTCGGCCAAGGASGTCGAGACCAAGGAGCAGATCGCKGCCACCGCSGSCATCTCCGCCGGYGACCMSYCSATCGGCGASCTGATCGCCGAGGCSATGGACAAGGTCGGCAACGAGGGYGTCATCACCGTCGAGGAGWCCAACACCTTCGGCCTGCAGCTSGAGCTCACCGAGGGTATGCGGTTTCGACAAGA
+UJ137_hsp65_F__
+-)("""""*""&("&&'&)(&(402/8).*(*U=8CPP%B82ISJGIB1<RT3"@DE<>?9CEQ[D?1YUQPAEL6<<:B%IQ$T3?GU><C>=L><G"[LG=?RD<MA=<==9DA=O>"@D?A<#<9"@L<R?#WW[[YU[WW::"9:"AHB>L%UVUHVORRC"G$VCEVU,UAD[UYVU[Y[YO<GBC6B@LHDR:<:76-6==6>G"C+6<"=?AH@"=/";8;>=U@YBT:"C=@8DDQ@J<S8;2;EC@TLU48"5;3;EQYG#<"7=L>@?::@6=;"=A?6"""<"DCC?C=B?"8=>:=?UYYDTAU[#?IT[QQNNMTY[YN?=C=99/:C$FFL=LQ?Y[HD[ANBOE<"A?=[P[PY[YY9LI>>B76+=A#PIN[YYONLH>6RTYIT9B:1(6/E-1<7>>-

@UJ137_hsp65_R__
CGGGGGCYYMYYTKMRGCGAAAGTTKTTGGKACTCCTCGACGGTGATGACRCCCTCSTTGCCGACCTTGTCCATSGCCTCGGCGATSAKSTCGCCGATCGRSKGGTCRCCSGCSGAGATGSCSGCGGTGGCMGCGATCTGCTCCTTGGTCTCGACCTCCTTGGCCGASYTSAGCAGSGKCTSGGTGACCTTCTCGACGGCCTTCTCGATGCCGCGCTTSAGGCCCAKCGGGTTGGCGCCGGCSGCSACGTTGCGCAGGCCCTCSYKGACCAGSGCCTGGGCCAGCACGGTGGCSGTGGTGGTGCCGTCRCCGGCGACGTCGTCGGTCTTCTTGGCGACYTCCTTGACCAGCTCRGCGCCGATCTTCTCGTACGGGTCCTCCAGCTCGATCTCCTTGGCGATGGACACACCATCGTTGGTAA
+UJ137_hsp65_R__
($&&&(("""""$"""&&(&,--)(",*&&"+),4B7A32@.J14+*<62";=,9E$U=NDHA@CFHANQY1.G'YNTQQ;DGBB@"[$"JN=DE4;946""";43;">H"HY.YH64<="8"BDLH<<:8":>>OWYR[GGVF[UWWWPLP9>:;@H?[WW@:@66""6"=9:88":"=G*>:9=:746:<DYHOYEVRRNJPPVOU[V[V[YY[VU$>:?8E;A"<VVVPPDB==>A3C="L@"=G=YUUV[22,1..2PV""":=;8=3"HYR?=6BI@L=;=D;C9=IH-63583@>:[H[UYY#=?4=5,CH7EUHD[CNNY[TFFLQIDHGM'YYY[NTQANYS[TU'P[Y[T5TPUYYYYYAARBDRG[YD@F==;[TYNNUPYY[I@TT[YQUN[LO[[FYC,<LB?@99<:&

@UJ138_hsp65_F__
GGGGSGWWTWGYTGGAGGGACCGTACGAGAGATCGGCGCYGAGCTSGTCAAGGARGTCGCCAAGAAGACCGACGACGTCGCSGGYGACGGCACCACCACCGCCACCGTGCTGGCCCAGGCSCTGGTSCGCGAGGGYCTGCGCAACGTSGCSGCCGGYGCCAACCCGMTSGGCCTSAAGCGCGGCATCGAGAAGGCCGTCGAGRMSGTCACCGAGRCSCTGCTSRASYYGGCCAAGGASGTCGAGACCAAGGASCAGATCGCYKCCACCGCSKCCATCTCCGCCGSYGACMMSYMSATCGGCGASCTSATCGCCGAGGCSATGGACAAGGTCGGCAASGARGGYGTCATCACCGTCGAGGAGTCCAACACCTTCGGCCTGSASCTSGAGCTCACCGAGGGTATGCGGTTTCGACAAGA
+UJ138_hsp65_F__
A*'*"$""$"&"(&(&*3+,*/)-0118(.())I@BBCE"<72PO"=F<-0GT3"=>:9>C:?=CQA+):=AE>@H=BI@Q-PT%T34GN<<B?<LD?L=GI>=LHA>G:33:=VC<;?:":::=9%HLHA<4HC#Y[[[RMVVVAG%DK#GLDAV%UYU<[FV[B"="B66@B$@@>RERUJLRVVEDC?B5LH[JE[<<:""";:>2;=3<3"=";;HRD%(8"""=EBUGD<D="<>>;E?C<B<K>LE"B[ABCC@>"#K=<B>I:""9.<E>>?;?D<>#'BBA""""##:>@NY[H?"2="=H[UYYEQ<U['GJF[LQGKGUYYQPUQY$GH"HY"@@<4?S>GIBEU>LC=?::==9?HLM[[YY<A;298"5"[Y)DE9=C?@>=FQQ[LNET@@5,'6/>89[@BA+

@UJ138_hsp65_R__
TGGGRAYTCCCYCGACGGTGATGACGCCYTCSTTGCCGACCTTGTCCATSGCCTCGGCGATSAKSTCGCCGATCKRSGKGTCRSCSGCSGAGATGSMSGCGGTGGMGGCGATCTGCTCCTTGGTCTCGACSTCCTTGGCCGRSTYSAGCAGSKKCTCGGWGACCKYCTCGACGGCCTTCTCGATGCCGCGCTTSAGGSCCAKCGGGTTGGCGCCGGCCGCGACGTTGCGCAGRCCCTCGCGSACCAGSGCCTGGGCSAGCACGGTGGCSGTSGTGGTGCCGTCRCCSGCGACGTCGTCGGTCTTCTTGGCGACYTCCTTGACCAGCTCRGCGCCGATCTTCTCGTASGGGTCCTCSAGCTCGATCTCCTTGGCGATGGACACACCATCGTTGGT
+UJ138_hsp65_R__
*($&"("(*+&"'((+(1,@+)-0-(*+":;"BC;>FABA=BLB=C4.C#L@D?EU?GR@>#R""GRLPD8?72"""6"<EJ"#I%PV*RD6>56""%E@:>:BD"6==;??HOCDJ[VVVWBRRRGB=B#AIILQL:<==#":"#;==><"$"<><=="@A::"#KCR=>UVYL=<BGGDGHVVV[KVH[OG'>:G"A>H#HVVVNVGDDEIR;LB6CD9=E>SGG[QQQB"@ICBC;>@"AA;=8"CU[STQO['QI=EC=C8==?.YD#;86;9MGL[S[#Q['[QIQL<MU@CG;TPBEHH@ANJGBHG"NY[YYB9:5CEKSJ#G[UUC4?>9EYY[UJAI"O[CSU[UU$ACCUUHPSBCECA<ASUUCFIUDK?U9P?+=TBL9;))

@UJ144_hsp65_F__
TAGGCCWWTGRCTGAGMCCGTACGAGAGATCGGCGCYGAGCTSGTCAAGGARGTYGCCAAGAAGACCGACGACGTCGCSGGYGACGGCACCACCACCGCCACCGTGCTSGCCCAGGCSMTGGTSCGCGAGGGYCTGCGCAACGTSGCCGCCGGCGCCAACCCGMTSGGCCTSAAGCGCGGCATCGAGAAGGCCGTCGAGRMSGTCACCGAGACSCTGCTSRAGTCGGCCAAGGASGTCGAGACCAAGGAGCAGATCGCYGCCACCGCCKCSATCTCCGCCGSYGACMCCCMSRTCGGCGAGCTSATCGCCGAGGCSATGGACAAGGTCGGCAASGARGGYGTCATCACCGTCGAGGAGWSCAACACCTTCGGCCTSSASCTSGAGCTCACCGAGGGTATGCGKTTCGACAAGAA
+UJ144_hsp65_F__
(&&$&$""$("&&'&&"&,)02208*1,*,SE8BH=#9--DS"IO@21GT8"NI$BKF:?=CR=;-LJPI?EF@HMA[,NU"G36AM8:=9;C?ADHCDD59>=;=9="=;8==6NF""@?=="==>A;;VR"YUVVYUR[YUU*7;<<=;=C7KHB8?@[[P&L#H62@D#UF=RYUYYUNTUU=>>>2?C[UDR=@A"""<9;*478>144"=G?<9#"3),+-6/YEU=Q?"BBE;N??;G5I>K?5IL@T:[L8"2=85?A>>;";"<P@E@;?D?@#"QEC"EI<""'YYBC:=A839"=M[PSYIQ1IN$FUF[DDDSE[Q[YTY[S%YQ(QY+DAH:FH@QMIE[CDA[M=%%IILSPF[[YY?NE[E%'M$SY(HGIBJB@CEIG@[YPPAHF:"*5O@II;JET(

@UJ144_hsp65_R__
CKMYTYCAGGCCGAAGTGTTGGWCTCCTCGACGGTGATGACRCCCTCSTTGCCGACCTTGTCCATGGCCTCGGCGATSAKSTCGCCGAYCKGGGKGTCRSCGGCSGAGATSGMSGCGGTGGMRGCGATCTGCTCCTTGGTCTCGACSTCCTTGGCCGASTYSAGSAGSKKCTCGGWGACSKYCTCGACGGCCTTCTCGATGCCGCGCTTSAGGSCSAKCGGGTTGGCGCCGGCSGCSACGTTGCGCAGGCCCTCGCGSACCAKSGCCTGGGCSAGSACGGTGGCGGTGGTGGTGCCGTCRCCSGCGACGTCGTCGGTCTTCTTGGCGACTTCCTTGACCAGCTCRGCGCCGATCTTCTCGTACGGGTCCTCSAGCTCGATCTCCTTGGCGATGGACACACCATCGTTGGTGAA
+UJ144_hsp65_R__
$"""&"$&$$&&&'(&),12+("5?8>:H0-@2H@C2/C1<">=+<I%[QQMLR?ELEBQYQ53:695SYPQLRA<A$D"#RR>KR<B":":=:"LVW""K:>@$V?=0<";""HRC?9<@""GIB?UV[VHL[V[DWGBLLLAA="ERYVGD@9:6/";""LB#GE&%#HFNCL"<<:#$&RCR=LUOJHH@A?CVGG[ONQERF[NU$=:V"G#U)[YY>=AB@=8?D;CB*YY-CYGMDLU[32+1.42DG:=="A;=E""[Q[<B=>>"IE#EC<C9@?<;?:;98=@;F=BPG["PL([NB<DBB[>EYETQY[YIBHJ=9-@B2=@AHA=9<9<:JNC"IYY[LALIOPUUY[@>B8CKEMJO[Y#DKRM[EGYYS[[Y@TMIOEEJUGJJU<L2)8K@J=D+('&&

@UJ146_hsp65_F__
TGGGGSMKWWKGGCTGGAGGACGTACGAGAAGATCGGCGCCGAGCTSGTCAAGGAAGTTGCCAAGAAGACCGACGACGTGGCCGGTGACGGCACGACSACSGCSACGGTGCTGGCCCAGGCACTGGTCCGCGAGGGCCTGCGCAACGTCGCGGCCGGCGCGAACCCGMTGGGCCTCAAGCGCGGCATCGAGAAGGCCGTCGAGRMGGTCWCCGAGMCCCTGCTSARSWYGGCCAAGGASGTCGAGACCAAGGAGCAGATCGCCKCCACCGCCKCGATCTCCGCSGGYGACMMSYCGRTCGGCGACWTGATCGCCGAGGCSATGGACAAGGTCGGCAACGARGGCGTCATCACSGTCGAGGAGWCCAACACCTTCGGCCTGCASCTCGAGMTCACCGAGGGTATGCGGTTTCGACAAGA
+UJ146_hsp65_F__
'%,*(""""""$&(()(&&+()-5209D,0,4)+[LCKPPY8:4E[&DP?/;YT<:@ID?A81TYTYPB7YUQPUQ7,10-2[WWCW5AMWSGUGGY'8G"W/".0+12666,61090,9,'+,0,,+515>0565/11LF?=65FOG4.11,,11W0EIA@7;Y[W$16;6+6:A>>WYYYYWVLY[UDGBDAOHVVDVDDC$&BW[[,W[W<9"99=>W;:"6""",WWYWW[WC;":<?OWWWUUUYYT7LY[ETUYVVV"[>2=9>;V*YGNUNJTYY[,[["NQC("""25$Y[YT6/9."81*5YYYYHTAY[*EQTUNJY[YTT[YY8.1.26(U[YYP[[UYBY,PN[JQQU<6"287TTMT[[TYAT-11/(-"JYYUN4"=047UTCNUYYIA9;;/(/.C:7E1?F?

@UJ146_hsp65_R__
CSSYYWSTKMRGCCGARGGTGTTGSWCTCCTCGACSGTGATGACGCCYTCSTTGCCGACCTTGTCCATSGCCTCGGCGATSAWSTCGCCGAYCKRSKGGTCGCCSGCGGAGATCGMGGCSGTGGMGGCGATCTGCTCCTTGGTCTCGACSTCCTTGGCCRASYTSAGCAGGKKCTCGGWGACCTTCTCGACGGCCTTCTCGATGCCGCGCTTGAGGSCCAKCGGGTTCGCSCCGGCSGCGACGTTGCGCAGGCCCTCGCGGACCAKKGCCTGGGCCAGSACSGTSGCCGTSGTCGTGCCGTCACCGGCSACGTCGTCGGTCTTCTTGGCAACTTCCTTGACSAGCTCGGCGCCGATCTTCTCGTACGGSTCCTCCAGCTCGATCTCCTTGGCGATGGACACACCATCGTTGGTAA
+UJ146_hsp65_R__
&""""""&"""&&&(&"&*/<D04""3<C<=Y6,D"KJD11Q3:>YY%[Q$[DYY[V?CQGFWUYA3V+WYYYWWEVDHB$E#-[XXXYC:#T'%""675::@T$XYWYDDCO=H"LVR&XUWX)DWYOWWX[XJJ[W[WWXXYY=8:8">DXRWWW3;"6""9"8:9;3:"":WYW[$O:;:3:;9[GOXF[[Y[TWWYYW[Y[WY[YWWWW:28">=Y0[YY@:??DG4[YWYY0[WWOYUYWW[Y22+0100W[LVWOWGEF"(WWW;C89>>YU,UY,UU.>>:=;)[MYVUV[[UYYRU[UUT'LYLQYLT[TUTY[TTUTTGIH[P[T[T[TTEL$[YUYUTTYPYT3JPQUPYY[YN[PY[$TYY?E826=Y[NQPLTY[[TLNYSTLL[FU[[[[3&-G@C99=35&

@UJ151_hsp65_F__
GGGMCRAWWGRGCTGGRRGGACCGTRCGAGAGATCGGCGCYGAGCTSGTCAAGGARGTCGCCAAGAAGACCGACGACRTCGCCGGTGACGGSACCACCACCGCCACCGTGCTSGCCCAGGCSMTGGTSCGCGAGGGYCTGCGCAACGTSGCSGCCGGSGCCAACCCGATSRGCCTSAAGCGCGGCATCGAGAAGGCCGTCGAGRMSGTCWCCGAGRCSCTSCTGAASYMGGCCAAGGASGTCGAGACCCAGGASCAGATCGCTSCCACSGCCKSCATSTCSGCCGGYGACMCCYMRATCGGCGAGSTSATCGCCGAGGCSATGGACRWSGTCGGCAASGARGGYGTCATCACCGTCGAGGAGWSCAACACCTTCGGCCTSSASCTSGAGMYSRYCGAGGGTATGCGGTTTCGACAAGAAGA
+UJ151_hsp65_F__
1,("&"$""'"$$()(""+-+)*+3#,))(*2+*U?83DD#4:0HS$IP?/.BC9"BB=8=?4<<;Q=/-QCDI@E?#QY6?<6C6A3?GN"1A<=G>ESIRFK:MKA>CGL"EHKH>DWJ""<==;&HKHD@>[="YVWVVGVVVEL'HL'KRRGQ"KKGRVOFD:7>"";@>;"CAEVSVOKLRVU@<=:>:C>?<9=6>:"""=9>"1:5<5"<":>$:220-"""4=:[CR@<:"79:.L=424+2-EB"9>5D<VI>+"><:>"C>=""21A"CC"C<8<5"1BA"@="""9A<AH;:A2";":H[HLN:G8FA'DQPQE@#+%UBULIFE[$LB#Q["LFQ:QQ:FR=EP8P;SG2$$C><?969<RI:A98>##F"YI%BF>#%""%[BP9[Y?A??D4&&+4@:F=3H<9&&.

@UJ151_hsp65_R__
TRWRYCYCRRSCGRAAGGTGTKTGGWMTCCTCGACGGTGATGACGCCYTCCTTGCCGACCWTGTCCATSGCCTCGGCGATSAKCTCGCCGATCKSGGKGTCGSCGGCSGAGATGSYGGCSGTGGSGGCGATCTGCTCCTTGGTCTCGAYSTCCTTGGCCGGSTYCWKSAGGGKCTCGGWGACSKYCTCGACGGCCTTCTCGATGCCGCGCTTGAGGSCCATCGGGTTGGCGCCGGCSGCSACGTTGCGCAGRCCCTCGCGSACCAKSGCCTGGGCSAGCACGGTGGCGGTGGTSGTGCCGTCRCCGGCGACGTCGTCGGTCTTCTTGGCGACYTCCTTGACCAGCTCRGCGCCGATCTTCTCGTACGGGTCCTCSAGCTCGATCTCCTTGGCGATGGACACACCATCGTTGGWAAA
+UJ151_hsp65_R__
&""""&"("""/("),+,()*",-/"")('+84,43C0>)+766+BJ#IP=CC[CE<<<4#9<:U64F'P;9;@GALE=;">"5HH<RU16:1""@="C=A4#H<LR$RD4>:4""4::"H9:5"/5:IO::<=5=:423;4CLRVC?'&LJFHCE@22*."."4"""71,,";8<;9"31.""#HGC;9=:B=<<<==Y=AHQCH=RI6;11-):":9>8>@><?AAAD3EH=PC#[U#EICBAAEEEP3";=<CI6BB"<17<""FAQ=88FL"A.4ED4=46<=1:26;4"@F@=CBBE":9)-9571--=-<A0G=BJ;>@9<06=<="82,11BB74;<;J?"PBA>@,484B<9?=619.>K<:?B>D"?=DKD@DD?C<?7::69?@9@D<@>>9HF-/?9B6?;"-'&

@UJ152_hsp65_F__
GGGGSCSMWSGRGCTGGAGACCGTRCGAGAAGATCGGCGCYGAGCTSGTCAAGGARGTCGCCAAGAAGACCGACGACGTCGCCGGTGACGGCACSACCACCGCCACCGTGCTSGCCCAGGCSCTSGTSCGCGAGGGYCTGCGCAACGTSGCSGCCGGYGCCAACCCGMTSGGCCTSAAGCGCGGCATCGAGAAGGCCGTCGAGRMGRTCACCGAGRCGCTSCTGAASYCGGCCAAGGAGGTCGAGACCMAGGACCAGATCGCCGCCACCGCCGSGATCTCSGCCGGYGACMCCSARATCGGCGARCTSATCGCCGAGGCCATGGACAAGGTCGGCAASGARGGYGTCATCACCGTCGAGGAGWSCAACAMCTTCGGCCTSSARCTSGAGCTCACCGAGGGTATGCGGTTTCGAMAARAA
+UJ152_hsp65_F__
<2&$"&""""$"$')$$(*))()*"7;3,630*)BGE5DH#:@3<M">D>/1CL4"CES;DB7@BAH><2EFCEB;=6DF:@;4A4?71>C<3?#DP?<L:BBH2AEA9BGI"GLQ=9;N;">B#KM)NURG;5[U*UU[RIHQRSEL&HR%IRIAN"RK?BHGYRG#;"<49>A$;4=CKKDCGCLD<<==A3F@G@=@<B;"","0;*).).*"=1BL#;22/+""::K>K:K=C=.<;>7D;??B"E,6;5?G3J4<;<95995=<A@:0"(,:=>@$D@HA=":AA"@B":"39<CF=?I$9<">>>9;N2<-A97<L?CA?8@BL8=<AC?N"DB"QU#LJF8RH=EU=BJ5Q:YQ3%#=?===%E>BD7=48<""?#JD$9><;>;7=@<M<YP<BB;7.*(--@4@#/F":<

@UJ152_hsp65_R__
AGSCCCCAAGGKGTTTGSRWCTCCTCGACGGTGATGACRCCYTCSTTGCCGACCTTGTCCATGGCCTCGGCGATSASYTCGCCGATCTSGGKGTCGSCGGCSGAGATSSCGGCGGTGGSGGCGATCTGSTCCTTGGTCTCGACCTCCTTGGCCGRSTTCWKGAGSGYCTCGGWGACSKYCTCGACGGCCTTCTCGATGCCGCGCTTGAGGCCSAKCGGGTTGGCGCCGGCSGCSACGTTGCGCAGRCCCTCGCGCACSAGSGCCTGGGCSAGCACGGTGGCSGTGGTGGTGCCGTCCCSSGCGACGTCGTCGGTCTTCTTGGCGACYTCCTTGACSAGCTCGGCGCCGATCTTCTCGTACGGGTCCTCCAGCTCGATCTCCTTGGCGATGGACACACCAYCGTTGGTAA
+UJ152_hsp65_R__
''"&&&$&(&*"&(((+""".-*)/?--8,-0=..953":9":;"B=J:70=<6=<BCF+8<=<;E=E?9=@B9"8""DI;?C=>;86"48"C>L4"C=@?">A6::##;:<>999:0"74:;<=@HR"?935394JHB<6796=B:?;B:<94""656""4:9":"=;></":79"""E=RGICCR:7965<D;A@JC<6HHB;13--;.5"7"7H<;>:3:@.<@==="HH#LD<F?9D@<E2"A==<B779+?:";/"==<2968:"@41@=4<888:"86:;8=68<=<;98*6"">844814=-/4-558><<>>?355.-"7;8<8:55":71;//15:LC49/7>=<7746<0>?08768;,/43=<<;959;;4057+21-.07269/6,,"--5*+(*&&

@UJ153_hsp65_F__
TGGGGSCGAWSGRCTSGAGGACCCGTACGAGAGATCGGCGCYGAGCTGGTCAAGGARGTCGCCAAGAAGACCGACGACGTCGCSGGYGACGGCACSACCACCGCCACCGTGCTSGCCCAGGCSCTGGTSCGCGAGGGYCTGCGCAACGTSGCSGCCGGYGCCAACCCGMTSGGCCTSAAGCGCGGCATCGAGAAGGCCGTCGAGRASRTCACCGAGACSCTGCTGAAGTCGGCCAAGGAGGTCGAGACCAAGGASCAGATCGCYGCCACCGCCKSSATCTCSGCCGSYGACMCSYMSATCGGCGASCTSATCGCCGAGGCCATGGACAAGGTCGGCAASGARGGYGTCATCACCGTCGAGGAGWSCAACACCTTCGGCCTGSASCTSGAGCTCACCGAGGGTATGCGGTTTCGACAAGAA
+UJ153_hsp65_F__
-2')*"(()""$")&"(&)0,01,.5.248)+/+,SPFBCT%B:.9J7;?</.CN6"CE@8AA/6=Q[A<0JLDDAEC?NPEY,GN%Q43GNH:E$@ME=EDRLD/=>=9G=@"UVY?=ET<"7959:'NDRL?:YU+YV[YYHR[VUU.V[*RVID["Y[Y>[G[[V*A#K=<DG%DCDRQHUUSRYUUA>DE4BH[NU[E57"1"";=9:>8B/;<"797;996+(119><KEQ;B30==>BP>?=U5Q;NL"EE9TDLF>"9=7;A9DEA"""CIGYY*HQQE%"N<>"7"""#<<==CEED"<F$>M[[PYIN3CA>:FDUCCLNC[H[SPSLI#YQ#TT)LDQ>JR@QYIJ[BQ@OQ;%*HHJMIG[[YN<B3<99";$YY+KCAJSREAGCIA[PECC9<6-&/0D8E?5:/=(

@UJ153_hsp65_R__
CTMKCGYYSRASGSCSRARRGKGKTKGSRYCTCCTCGACGGTGATGACRCCYTCSTTGCCGACCTTGTCCATGGCCTCGGCGATSAGSTCGCCGATSKGGKKGTCRSCGGCSGAGATSGMGGCGGTGGMRGCGATCTGCTCCTTGGTCTCGACCTCCTTGGCCGRSTYSAGSAGSGKCTCGGWGACSKYCTCGACGGCCTTCTCGATGCCGCGCTTSAGGCCSAKCGGGTTGGCGCCGGCSGCSACGTTGCGCAGGCCCTCGCGSACSAGSGCCTGGGCCAGSACGGTGGCGGTGGTGGTGCCGTCRCCSGCGACGTCGTCGGTCTTCTTGGCGACYTCCTTGACCAGCTCGGCGCCGATCTTCTCGTACGGGTCCTCSAGCTCGATCTCCTTGGCGATGGACACACCATCGTTGGTAA
+UJ153_hsp65_R__
&(""$$""""&"(")""(""&"&"*"+"""(&&&*.*((+420-2;4="34"FH"QF[BNC=CCB?UBR::>=A:VVY?BKCDA"=6"KR?I?89:"#::"#[WW$'VBGR&LM>>?";"=ADDC8<<""BREOLVGL:AH=NBLGLKEH:=::A>HI>>:::6"":()D?%99"8"<:QCL":::""'GCN@?WLODHHACAYEOVV[OCRHVUU"::D;D"I$VYUURHBIE?LJ<DR$[Y'DQNPLNP[,2-+.12BL;<C"ED#>1"AU[BT<:91?4"==4;3=>;1;79:8?A:[Q[JGY"ME#UJG>==GQ;NYBTHF[SD>?A:;JGA"EF>BB?;97==G>927<<UM=TFLU[O[UB>B=BIDJUIFU"B=UHUEACUMUSU:>AAMD@IU<F>K=PP/=K:?3994-&

@UJ155_hsp65_F__
TGGSCGWWKRGCTKGAGGGACCGTACGAGAGATCGGCGCYGAGCTGGTCAAGGARGTYGCCAAGAAGACCGACGACGTCGCSGGYGACGGCACCACCACCGCCACCGTGCTSGCCCAGGCSMTGGTSCGCGAGGGYCTGCGCAACGTSGCSGCSGGYGCCAACCCGMTSGSCCTSAAGCGCGGCATCGAGRAGGCCGTCGAGRMSGTCWCCGAGRMSCTGCTSRAGTYGGCCAAGGASGTCGAGACCAAGGAGCAGATCGCYGCCACCGCCKCSATCTCCGCCGSYGACACCCMGRTCGGCGAGCTSATCGCCGAGGCCATGGACAAGGTCGGCAASGARGGYGTCATCACCGTCGAGGAGWSCAACACCTTCGGCCTSSASCTSGAGCTCACCGAGGGTATGCGGTTTCGACAAGAA
+UJ155_hsp65_F__
+'$"&$""""$(+"((*4/-&')=5:32(/+))UJFADJ%7:.;C58@<43BJ8"QB$AIC1<<QRA;/FPMDAHABPQBU+E[$N5<BJ::C?=B>ELIHGH6=E==A:@"E><=<6VO""G<E?#@=:;47FA'OWWOOU[[WPM%KR(JR%OO"EQH8GDR[J%U'V%?JB"?DDGHHVRDHOVD86";;VD[D9F658"""=9<"0H94)"""CLLH?""4/1":CBN>U<U=">==6NC?=B;U<G@:LL=T>LS6"5=38A=?>:"<"<UBELB?@:>""B@C2<=<#9"A?CC:<?849">YYUSUFN<=?:8>9[CLJQBTI[PTYDN"NN#YY)AEC=BH>QJQM[EG?R<=##S@[LPC[YYM0=:JD$"J#YY#OAABJ>B@AGA:[YEBI:<,''3.E:@@5<AC(

@UJ155_hsp65_R__
GGCCGCCYSMCYKSWSCCCCAAAGGTTGTTTGGWCTCCTCGACGGTGATRACRCCTCCTTGCCGACCTTGTCCATGGCCTCGGCGATSAKSTCGCCGAYCKGGKKGTCRSCGGCGGAGATSGMSGCGGTGGMRGCGATCTGCTCCTTGGTCTCGACSTCCTTGGCCRRSTYSAGSAGSKKCTCGGWGACSKYCTCGACGGCCTTCTCGATGCCGCGCTTSAGGSCSAKCGGGTTGGCGCCGGCSGCSACGTTGCGCAGRCCCTCGCGSACCAKSGCCTGGGCSAGSACGGTGGCGGTSGTSGTGCCGTCRCCSGCGACGTCGTCGGTCTTCTTGGCRACYTCYTTGACSAGCTCGGCGCCGATCTTCTCGTACGGGTCCTCSAGCTCGATCTCCTTGGCGATGGACACACCATCGTTGGTAAATA
+UJ155_hsp65_R__
$$&$$&&"""'"""""+/-&&)(&*))0*1,,)"60-*&*).:18360,#46"A'&4*4.GAD?8@DL=GHB53<<@<LLPADI<9="<""[[GPG<B%:#>>""VRV""K:::@C>6?<"=""CRCA:<=""CGAA?=@I:ERCF?D@HKLG:=:"@LRVD<<46"""4"#A>"GD""">@LBH"=<=##$JER@<JBC<<:;<>R=?EELIBRH[QA$B=G"E#I$NQQEB>CBA=LN>LL"U[*>Y=QGGSQOQD"=@;<C2:>"<<<B""NS[=D6>F#B>$FC?H=?B<7=="NP'DBJAJEPY"YO#[OAQSGNY=BL<HJOP???;978$DI%PF#L[LEO#GEGF?48>PUK3LU[SMLS[@9@=BDJDPSKM#@JUSMS>KKEKHP>GA>BD;AHGG<PAS8,8UBB9=;/-&(&&

@UJ167_hsp65_F__
TGGSCGWWKAGCTGAGACCGTACGAGAGATCGGCGCYGAGCTGGTCAAGGARGTCGCCAAGAAGACCGACGACGTCGCCGGTGACGGCACCACCACSGCCACCGTGCTGGCCCAGGCSCTGGTSCGSGAGGGYCTGCGCAACGTSGCSGCCGGYGCCAACCCGMTGGGCCTGAAGCGCGGCATCGAGAAGGCCGTCGAGRMSGTCACCSAGACSCTGCTCRRSTYGGCCAAGGASGTCGAGACCAAGGAGCAGATCGCKGCCACCGCSKSCATCTCCGCSGGCGACCMSTCSATCGGCGASCTGATCGCCGAGGCSATGGACAAGGTCGGCAASGARGGCGTCATCACCGTCGAGGAGTCCAACACCTTCGGCCTGCASCTCGAGCTCACCGAGGGTATGCGGTTTCGACAAGA
+UJ167_hsp65_F__
$$&"$&"""$$(+&&)((,(94356)-))*U@@=BB$=0*5B99<:0<KT3"=B>==:79@Q[C:-LQEJ<BG4=?5<;1C4?5;GN<;H><I<9C"NPR=?RC>G:>9;:2?>:@;"8>=K>";;"BC8[N+YY[[YU[NV>="7;"?E??R#UYUFRIU[H"=;C6.<;91,2[YUTN[EYYQ>=6<3BBQJCQA??"""E?D:>>"G263"<:A@>;"""<"BEBC=YAT3"CCD>QDE<N=QCYQ=Y[DQIY53"13-1DLLI(""<?L;9?>@D";9.2:=4""*6"6<;CB<D<"-88689YYYGN=RU#CMN[ADYUPTY[YT[[U(YN";>3;?[>OU>EGE=[AC?A>6=A<??G[IL[SS=I?-15+,";B>69T>EBB>>H<1@CL:T1<3''/,>40E7=A,

@UJ167_hsp65_R__
ATAYYTCCACTRCCYCMSGCCGAGGTTKTTSCKCTCCTCGACGGGWRGATGACRCCYTCSTTGCCGACCTTGTCCATSGCCTCGGCGATSAKSTCRCCGATSGRSKGGTCGCCSGCGGAGATGSMSGCGGTGGMMGCGATCTGCTCCTTGGTCTCGACSTCCTTGGCCRWSYYSAGCAGSKKCTSGGWGACCKYCTCGACGGCCTTCTCGATGCCGCGCTTSAGGCCCAKCGGGTTGGCGCCSGCSGCSACGTTGCGCAGGCCCTCSYGGACCAKSGCCTGGGCCAGCACGGTGGCSGTGGTGGTGCCGTCACCGGCGACGTCGTCGGTCTTCTTGGCGACYTCCTTGACCAGCTCGGCGCCGATCTTCTCGTACGGGTCCTCCAGCTCGATCTCCTTGGCGATGGACACACCATCGTTGGTAA
+UJ167_hsp65_R__
$$&""((&($("(("+"")((&((((&"&("(")(,31>90,++*""()&'(,"/5">>".8>284:3;>53071.="E>C=D95961="L""CK"A=3;4"4"""=<9:89>"B>9@545:<"""=:@R:CA""CH:BDRR[=CRHECWOORPG9<="=CO[OWDLC"""&&&MCGR?#&%VD$II"@G;8""C=H:BR?OHKHCCE[AGVVR[JVO[VU#:2A:B:>#<OJ@=<A=;4@F#YY"RA">K=ULUVV21)+.12RR"":96<<E$*YRR=C5;86?<;>=9B;@=?*512:7>=:LH[J>C1<>4=9+GRCN[6B[>NQUYP=<<=9;@BA"LYQNB:::4==??>=??AFD39RQ[Q[QQ?=A=EJM[U@@>4>=EQLJBGIPPHJEFEGJIOI[ALJ[IB:,4<338>D82&

@UJ169_hsp65_F__
GGGRSRWWKARCTTGGAGGACCGTACGAGAAGATCGGYGCYGAGCTSGTCAAGGARGTCGCCAAGAAGACCGACGACGTCGCSGGYGACGGCACSACCACCGCCACCGTGCTSGCCCAGGCSMTGGTSCGCGAGGGYCTGCGCAACGTSGCSGCCGGCGCCAACCCGMTGGSCCTSAAGCGCGGCATCGAGAAGGCCGTCGAGRMSGTCACCGAGACSCTGCTSRRSWYGGCCAAGGASGTCGAGACCAAGGAGCAGATCGCYGCCACCGCSKCSATCTCCGCSGSYGACMMSWCSRTCGGCGASMTSATCGCCGAGGCSATGGACAAGGTCGGCAASGARGGCGTCATCACCGTCGAGGAGTCCAACACCTTCGGCCTGSASCTCGAGCTCACCGAGGGTATGCGGTTTCGACAAGA
+UJ169_hsp65_F__
A/(""""""$"%)%$(&(9++1*93657)-*.))UG."MT$933BU"=H?2<CT,"7B=3;=26<QY;42JI;IMGH@QQ>R)PT'N36QNM>Q"?L><L6NLL>>FC?C=E%GPF=@ANS#$EDLD"CH>H?7[U&Y[[[JMQQYBA%HL$ELEAL9EIH>LEJKG"@9B":NI%Q>CUPNYMPPSP=:;69+BBNNNUE@9""";:=8=C923./"=;GLM'#""""CC?NDN<T8"NBI6E?<9I>H=H;=CH>ED?;<"4;31?7B;""3"5P=?C>>F#D""L74""""?$%[[HGRC>""[(BYYYYPCN:[L"=JL[AEPKIUPYNNU[U$NI"BG<@>G<FJGP[MEUAI;CC9=A:>BDPM[[SP68//62"1"9A95:I6<7>76H=<KCI<?195'(/*:/3@49A0

@UJ169_hsp65_R__
TGGGGACTCCTCGACGGTGATGACGCCYTCSTTGCCGACCTTGTCCATSGCCTCGGCGATSAKSTCGCCGAYSGWSKGGTCRSCSGCGGAGATGGMGGCGGTGGCSGCGATCTGCTCCTTGGTCTCGACSTCCTTGGCCRWSYYSAGCAGSKKCTCGGWGACSKYCTCGACGGCCTTCTCGATGCCGCGCTTGAGGSCCAKCGGGTTGGCGCCGGCSGCGACGTTGCGCAGRCCCTCGCGSACCAKSGCCTGGGCSAGCACGGTGGCSGTSGTSGTGCCGTCRCCSGCGACGTCGTCGGTCTTCTTGGCGACYTCCTTGACCAGCTCGGCGCCGATCTTCTCGTASGGGTCCTCSAGCTCGATCTCCTTGGCGATGGACACACATTCGTTGGTAA
+UJ169_hsp65_R__
+(($$(($'&+.*+97:.D,*,4/,@C$EG"ESFJI9CB<>UNMQ3-C,YYPQNNDUI2/"N"#MYPPYG?""="""424B""H"::899/4400",666;9==:"5:>@L[WW@JWWWWWW[[YLECE"RVYWWJ>@?"$$$#0PEHL?&&%VHVJJ"BA:""#VO[EOYU[?:<;?ABYUWW[[[YW[6221-8$K=K$RYYHELEDBDGL<PL#H=6;B:YWW[YOV:"DRKKR7/7"645U#%[V[GUHLR"C:<>A>L=IEH0[M)[Y)QRUO[RYY&YY*[PLQQBY[CYYQTTY[Y@>=B>>EEB"LU[YN?<;8BD[PB=BEEHH4TP[UTUY[YNU"NUO[Y[YY(LQYY[YPYYYY[YNTLUUQYNUES,+*(&&(60I=9=06&

@UJ170_hsp65_F__
GGGGSCSGTWTKGCTTGAGGACCGTTACGAGAGATCGGYGCYGAGCTSGTCAAGGARGTCGCCAAGAAGACCGACGACGTCGCSGGTGACGGCACCACCACCGCCACCGTGCTSGCCCAGGCSMTGGTSCGCGAGGGYCTGCGCAACGTSGCSGCCGGCGCCAACCCGMTSGSCCTSAAGCGCGGCATCGAGAAGGCCGTCGAGRMSGTCACCGAGACSCTGCTSRRSTYGGCCAAGGASGTCGAGACCAAGGAGCAGATCGCSKCCACCGCSKSCATCTCCGCCGSYGACMMSWCSRTCGGCGASMTGATCGCCGAGGCSATGGACAAGGTCGGCAASGARGGYGTCATCACCGTCGAGGAGTCCAACACCTTCGGCCTGSASCTCGAGCTCACCGAGGGTATGCGGTTCGACAAGA
+UJ170_hsp65_F__
,'($"&"'$"$"($%$&&()*('(3--435)..+,S<3"JT$=74HU"?E?3<[T0"<C>;B@06<N[>9-HUDIMEGBOUEU)<N;?3>QN=>HDBDC?F>QLP@BQABEDI#LLLC?BTY$&IGR=#@==A81FB"KRR[YU[RUDC%=G#@ECDQ>FHE@RCR[U$N$R$@RG#UJG[YYUUYYYUG>>:6/??QNE[AEB$$#Q?C:=@69556"<=LUP)"""8"<@SQIYDT8"HAC7CQ?BL=PDTE;PYITBY86""=8<?=ID+""<=FCQYA=D:=""QNC#"""J$*[[HNQGN"":7398[YYBN6FJ"?IDUQEOUN[Y[YT[YY'YQ'YY+YY[JYYHNUGEYANAE;76=<BAEPMU[YY9;3200"0"8<414N;<8<<<GC1R@OCL8=6&''D:1U8?>(

@UJ170_hsp65_R__
TGSSYYRSKKCARCCGAGTGTTSGACTCCTCGACGGTGATGACRCCTCSTTGCCGACCTTGTCCATSGCCTCGGCGATSAKSTCGCCGAYSGWSKGGTCRSCSGCGGAGATGSMSGCGGTGGMSGCGATCTGCTCCTTGGTCTCGACSTCCTTGGCCRWSYYSAGCAGCKKCTCGGTGACCKTCTCGACGGCCTTCTCGATGCCGCGCTTSAGGSCCAKCGGGTTGGCGCCGGCSGCSACGTTGCGCAGRCCCTCGCGSACCAKGGCCTGGGCCAGCACGGTGGCSGTGGTGGTGCCGTCACCSGCGACGTCGTCGGTCTTCTTGGCGACYTCCTTGACCAGCTCGGCGCCGATCTTCTCGTACGGGTCCTCCAGCTCGATCTCCTTGGCGATGGACACACATTCGTTGGTAA
+UJ170_hsp65_R__
'&""""""""$&"(&&(&(7:5"7,0@G8BH72=,B>B-/Y0<"0+'8$[GYYYRD<UQQQQY75R%RL[[YH=NLB=%U"#R[DRV>;""A"""6728"#V#AG:@(/9;<"""GH=9998""LRCWWYW[WWYW[GWWWLLG<<@"GVY[WWW[U#"#,*,DG:606""<=?:86>G;."897[LDVOV?=<;=@YYU[U[[[YU[YU%=:H"H=D"EVV[RIEHKGLVAVR([V%EYLYUUY[LR:"===B>,8>"?=4.".44[HLFBH>=<<@G>C>CAH0::?@:D>@[L[M@L8CD#YNELSGY[BT[NTTU[YB?=B=?QNN%YYY[NT:=;@=[LL>AD?BA6TUU[NTTY?<B3;AUYY@>C4:<[Y[YLYYYYY[NTL[YNYT[IYO,.)'&(C=G27;/8&

@UJ176_hsp65_F__
TGGSSSKWWKGGYTGGGRGGACCGTACGAGAGATCGGCGCCGAGCTSGTCAAGGAAGTTGCCAAGAAGACCGACGACGTSGCCGGTGACGGCACGACSACSGCSACGGTSCTGGCYCAGGCMCTGGTCCGCGAGGGYCTGCGCAACGTCGCSGCCGGCGCGAACCCGMTGGSCCTCAAGCGCGGCATCGAGAAGGCCGTCGAGRMGGTCWCCGAGMCCCTGCTSARSTCGGCCAAGGASGTCGAGACCAAGGAGCAGATCGCCKCCACCGCCKCGATCTCCGCSGGCGACCMSYCGRTCGGCGACWTGATCGCCGAGGCSATGGACAAGGTCGGCAACGARGGCGTCATCACSGTCGAGGAGWCCAACACCTTCGGCCTGCASCTCGAGMTCACCGAGGGTATGCGGTTTCGACAAGA
+UJ176_hsp65_F__
$$&"""""""'&"*)*("((*&(02201,)(&&*OMFDOH[412DY"EE=7;[Q73<?;?@?4QMARJ:5QULPPQLHU(G[[UVGT4DMNF=GCGS#8O"WY#:G0IB"=>BBC$:=HOB%98WI>?>>;D6LW?"=G[JLAD;CGHLIG":Y?VW6>?::;:VRV#;GC"8LL?C;VVVRYW[AVYOGMDB<UILRARUDE*(BO[[,Y[U?:"::>AU@=":"".599YUVVYC<"<>GMUUQHUNUYT5LY[FLUYRRR"[=8@<@>J%YEGYQGBKGL%LB49?92"""43"Y[YY719.":82:YYYYBTC[Y(DITTGMU[[YY[TT822229([YYPGR:UYHY(KH[EI<R:9"6:9U[RP[[TPAT,583*6"ILY[I8"<5<6LLIL[TU:T8>04/3-;35K=B>.

@UJ176_hsp65_R__
GSKWGRYYSARGCCGAARGKGTTGSWMTCCTCGACSGTGATGACGCCYTCSTTGCCGACCTTGTCCATSGCCTCGGCGATSAWSTCGCCGAYCKRSKGGTCGCCSGCGGAGATCGMGGCSGTGGMGGCGATCTGCTCCTTGGTCTCGACSTCCTTGGCCRASTTSAGCAGGKKCTCGGWGACCTTCTCGACGGCCTTCTCGATGCCGCGCTTGAGGSCCAKCGGGTTCGCGCCGGCSGCGACGTTGCGCAGRCCCTCGCGGACCAKKGCCTGGGCCAGSACSGTSGCCGTSGTCGTGCCGTCACCGGCSACGTCGTCGGTCTTCTTGGCAACTTCCTTGACSAGCTCGGCGCCGATCTTCTCGTACGGSTCCTCCAGCTCGATCTCCTTGGCGATGGACACACCATCGTTGGTAA
+UJ176_hsp65_R__
("""&""""&"&&(&(&")".&&*"""1263<831"E;4(*?>94[N#[Y$RRRCGCBEHVVNVD54W+[Y[VYG<[B/;$G#'WXD[[C=%V')""87:A<@T&XTFVD=?<9=":XT'XLWX'CDVCWOY[XXU[@RDWXXYYC8:<"CHYXWWX3:"7"1:":9782;"";WWW[#O:696;@=[OOYG[V[[WWYYYWYW[[[[WOJDW:6;"D<V'YYY:7:6989<=7WW&[YG9WGWUU[OV[B"OVOV[BKYVLULY"&[Y[9C:79<UU*QQ0YQ-<=9<='NGULPY[[NN[RYUFNQ)QYQTYDN[DTYY[TYYNTHQD[GUY[[YQTQQ#YQ[YYQQ[SOM1:OH[PYYSUI[UN[$YYB<B85<[Y[LIYUY[UU>>FOSGOILL[JUC[4-DD7::781:&

@UJPOS_hsp65-F__
TASMGAYGRCKGGRGWCCGTACGAGAAGATCGGCGCCGAGCTGGTCAAAGAGGTAGCCAAGAAGACCGATGACGTCGCCGGTGACGGCACCACGACGGCCACCGTGCTGGCCCAGGCGTTGGTTCGCGAGGGCCTGCGCAACGTCGCGGCCGGCGCCAACCCGCTCGGTCTCAAACGCGGCATCGAAAAGGCCGTGGAGAAGGTCACCGAGACCCTGCTCAAGGGCGCCAAGGAGGTCGAGACCAAGGAGCAGATTGCGGCCACCGCAGCGATTTCGGCGGGTGACCAGTCCATCGGTGACCTGATCGCCGAGGCGATGGACAAGGTGGGCAACGAGGGCGTCATCACCGTCGAGGAGTCCAACACCTTTGGGCTGCAGCTCGAGCTCACCGAGGGTATGCGGTTTCGACAAGA
+UJPOS_hsp65-F__
&&""$$"$"("&&"+",897:56@,:+4,*TL8EKYY;A8S[PQPB<;DQYIE=YLYG5TYU[YA7U[UUYQ=Y[YWY[WWUW@:YWWHWUC[CL[CXXLYWYWWWYYYWYYWLWXXXXYWY[OUGW[WJTWYXXXXYW[[YWW[X[[Y[YWXXYYWXYYY[YYW[W[WWWYYX[YYXXYY[[YCWTGXXWY[YWWXWDH[GX[[YW[WWWWW[YWW[WYXXXXYYYYWX[YWWWYYYXWWWWWY[YWWWY[GWWY[X[NXW[W[YO[BXLUY[XXTWYYY[YWWWYUXLYWW[YYYYWWOYYWWYYYYYUJDWWUWYYYWYY[[WNWYY[[[WYWWWW[YWWV[Y[Y[YUWBWWWWOYYWW[[[YY[[UUVVYY[[[JVY[YUUYUY[Y[UJ?RKVUTAR@6*2.9/5G<EB+

@UJPOS_hsp65-R__
GGGSSWYKACTKMGTCAAGGTGTTGGACTCCTCGACGGTGATGACGCCCTCGTTGCCCACCTTGTCCATCGCCTCGGCGATCAGGTCACCGATGGACTGGTCACCCGCCGAAATCGCTGCGGTGGCCGCAATCTGCTCCTTGGTCTCGACCTCCTTGGCGCCCTTGAGCAGGGTCTCGGTGACCTTCTCCACGGCCTTTTCGATGCCGCGTTTGAGACCGAGCGGGTTGGCGCCGGCCGCGACGTTGCGCAGGCCCTCGCGAACCAACGCCTGGGCCAGCACGGTGGCCGTCGTGGTGCCGTCACCGGCGACGTCATCGGTCTTCTTGGCTACCTCTTTGACCAGCTCGGCGCCGATCTTCTCGTACGGATCCTCCAGCTCGATCTCCTTGGCGATGGACACACATTCGTTGGTT
+UJPOS_hsp65-R__
$$$"""""&&&""&&'*)*D;BDE@5-0JTNGTD8BCT=N60D9=DYYY[UDUVW[WA:UY[WWWW<8Y[[Y[XXWW[XLDEO[XXQVWYWWYW[WOTWWXWVW[Y[YYWWXXYWWWYX[WYWWWYXYY[X[XXXWW[WXXWXWYYYXWWXWXXXXWXVXX[OXWWWWXXXXWWYXXYYWWWUYXTXW[WUXYYLXX[[L>MYY[[XX[WWXXWODWOYVWUX[XLLXWWYYY[YY[XYYWWYWYXW[YY[XX[XXU[YXXWYWXYY[Y[XNWX[YYYYYYYXYWWX[[XX[UUW[Y[[WVY[YY[YYYUWWLWWVYYYYVW[WYY[WWYU[WVWVW[WJJWWW[WW[YY[VVVBLVYVVYUYVN[YV[HY[[NYUIJUY[YUYYYRBRNLNU[TYT[QYE+.)&&(B>YC+)(*
